# Supplementary material for: Targeting cPLA2 derived lipid hydroperoxides as a potential intervention for sarcopenia
Source: Sci Rep. 2020 Aug 18;10:13968. doi: 10.1038/s41598-020-70792-7 (PMC7435184; doi:10.1038/s41598-020-70792-7)
Supplement: Supplementary file 2 — Supplementary file2 [file 41598_2020_70792_MOESM2_ESM.xlsx]

## Sheet: goBP_DiffSets
Significant goBP Sets
smplsPair	CtgType	CtgName	ExpCount	Count	Size	Pvalue	Qvalue	Term	Genes
pc__X24h	UP_goBP	GO:0006953	0.0233416	3	40	1.4e-06	0.0003	acute-phase response	Serpina3n,5.1; Hp,4.7; Saa3,4.1
pc__X24h	UP_goBP	GO:0010273	0.00222301	2	4	1.7e-06	0.0003	detoxification of copper ion	Mt2,5.9; Mt1,4.9
pc__X24h	UP_goBP	GO:0008152	0.256129	3	700	0.001	0.026	metabolic process	Mt2,5.9; Mt1,4.9; Srxn1,4.4
pc__X24h	UP_goBP	GO:0035556	0.987429	5	2000	0.0015	0.026	intracellular signal transduction	Mt2,5.9; Mt1,4.9; Gdf5,4.1; Saa3,4.1; Pde10a,3.8
pc__X24h	ALL_goBP	GO:0016265	1.04279	5	2000	0.0023	0.033	death	Mt1,4.9; Hp,4.7; Gadd45a,4.6; Gdf5,4.1; Gh,-3.5
pc__X24h	UP_goBP	GO:0043524	0.080584	2	100	0.0028	0.033	negative regulation of neuron apoptotic process	Mt1,4.9; Gdf5,4.1
pc__X24h	UP_goBP	GO:0006950	0.838405	4	2000	0.0053	0.043	response to stress	Serpina3n,5.1; Gadd45a,4.6; Saa3,4.1; Arpp21,3.6
X24h__X4d	UP_goBP	GO:0003009	0.0491083	3	30	1.6e-05	0.013	skeletal muscle contraction	Myh3,7.9; Chrna1,5.4; Chrnd,4.9
X24h__X4d	UP_goBP	GO:0007517	0.354275	5	200	2.5e-05	0.013	muscle organ development	Chrna1,5.4; Chrnd,4.9; Csrp3,4.3; Col19a1,4.2; Tmem8c,3.6
X24h__X4d	UP_goBP	GO:0006936	0.389229	5	200	4e-05	0.013	muscle contraction	Myh3,7.9; Chrna1,5.4; Chrnd,4.9; Csrp3,4.3; Scn5a,4.1
X24h__X4d	UP_goBP	GO:0048630	0.0127318	2	7	6.7e-05	0.015	skeletal muscle tissue growth	Chrna1,5.4; Chrnd,4.9
X24h__X4d	UP_goBP	GO:0097284	0.0236447	2	10	0.00025	0.047	hepatocyte apoptotic process	Krt18,7.8; Krt8,4.1
X24h__X4d	ALL_goBP	GO:0002318	0.0262719	2	8	0.00029	0.048	myeloid progenitor cell differentiation	Mlf1,-4.7; Runx1,4.7
X4d__X7d	DOWN_goBP	GO:0010273	0.00202092	2	4	1.4e-06	0.00072	detoxification of copper ion	Mt1,-5.7; Mt2,-5.3
X4d__X7d	ALL_goBP	GO:0015727	0.00687112	2	8	1.9e-05	0.0025	lactate transport	Slc16a3,-5.4; Emb,5.1
X4d__X7d	DOWN_goBP	GO:0032094	0.0136412	2	30	8e-05	0.0052	response to food	Gh,-4.1; Slc25a25,-3.8
X4d__X7d	UP_goBP	GO:0014896	0.0201586	2	60	0.00017	0.0091	muscle hypertrophy	Lmcd1,4.9; Csrp3,4.3
X4d__X7d	DOWN_goBP	GO:0019725	0.316273	4	600	0.00018	0.0091	cellular homeostasis	Mt1,-5.7; Aqp4,-5.7; Mt2,-5.3; Cd24a,-4.7
X4d__X7d	UP_goBP	GO:0003008	0.13985	3	500	0.00021	0.0091	system process	Sln,5.8; Lmcd1,4.9; Csrp3,4.3
X4d__X7d	UP_goBP	GO:0019233	0.0413783	2	100	0.00071	0.016	sensory perception of pain	Uchl1,4; Dlg2,3.8
X4d__X7d	DOWN_goBP	GO:0055085	0.0786019	2	200	0.0025	0.034	transmembrane transport	Gjb1,-4.1; Slc25a30,-3.8
X4d__X7d	DOWN_goBP	GO:0048878	0.345802	3	800	0.004	0.04	chemical homeostasis	Mt1,-5.7; Aqp4,-5.7; Mt2,-5.3
X7d__X14d	ALL_goBP	GO:0010951	0.0877583	2	200	0.0033	0.078	negative regulation of endopeptidase activity	Hspa1b,4.3; Ngp,-3.6
X7d__X14d	ALL_goBP	GO:0051248	0.361037	3	800	0.0045	0.086	negative regulation of protein metabolic process	Cish,4.8; Hspa1b,4.3; Ngp,-3.6
pc__X4d	UP_goBP	GO:0010273	0.0101046	2	4	3.7e-05	0.036	detoxification of copper ion	Mt2,7.2; Mt1,6.4
pc__X4d	UP_goBP	GO:0048519	4.61507	14	2000	9.2e-05	0.036	negative regulation of biological process	Rrad,8.9; Ankrd1,8.3; Myog,8; Gadd45a,7.6; Mt1,6.4; Serpinb1a,6.2; Junb,5.5; Cdkn1a,5.2; Nabp1,4.9; Nfkb2,4.8; Spp1,4.6; Serpina3n,4.4; Gdf5,4.1; Myf6,4.1
pc__X4d	UP_goBP	GO:0048743	0.0151569	2	6	9.3e-05	0.036	positive regulation of skeletal muscle fiber development	Myog,8; Myf6,4.1
X24h__X7d	UP_goBP	GO:0060537	1.11617	11	300	1.4e-08	3e-05	muscle tissue development	Ankrd1,9; Csrp3,8.1; Col19a1,7.3; Chrna1,6.9; Chrnd,6.7; Rb1,5.1; Lmna,4.2; Myh14,4.1; Tnnt2,4.1; Ankrd2,3.9; Xirp1,3.7
X24h__X7d	DOWN_goBP	GO:0032787	0.393919	7	100	1.3e-07	0.00015	monocarboxylic acid metabolic process	Gpd1,-5.9; Idh2,-4.8; Ddit4,-4.6; Tpi1,-4.2; Gck,-4.1; Myc,-4.1; Bpgm,-3.7
X24h__X7d	UP_goBP	GO:0007517	0.729389	8	200	6.6e-07	0.00048	muscle organ development	Csrp3,8.1; Col19a1,7.3; Chrna1,6.9; Chrnd,6.7; Rb1,5.1; Lmna,4.2; Myh14,4.1; Ankrd2,3.9
X24h__X7d	UP_goBP	GO:0006936	0.351309	6	100	1.4e-06	0.00076	muscle contraction	Myh3,8.4; Csrp3,8.1; Chrna1,6.9; Chrnd,6.7; Myl4,5.3; Myh14,4.1
X24h__X7d	UP_goBP	GO:0003009	0.0995807	4	30	2.8e-06	0.0012	skeletal muscle contraction	Myh3,8.4; Chrna1,6.9; Chrnd,6.7; Myh14,4.1
X24h__X7d	DOWN_goBP	GO:0016052	0.430152	6	100	4.6e-06	0.0016	carbohydrate catabolic process	Gpd1,-5.9; Ddit4,-4.6; Tpi1,-4.2; Gck,-4.1; Myc,-4.1; Bpgm,-3.7
X24h__X7d	DOWN_goBP	GO:0044042	0.304148	5	70	1.3e-05	0.0033	glucan metabolic process	Ppp1r3c,-5.1; Gck,-4.1; Slc37a4,-3.9; Irs1,-3.8; Ppp1r1a,-3.7
X24h__X7d	DOWN_goBP	GO:0043471	0.152074	4	40	1.6e-05	0.0034	regulation of cellular carbohydrate catabolic process	Gpd1,-5.9; Ddit4,-4.6; Gck,-4.1; Myc,-4.1
X24h__X7d	DOWN_goBP	GO:0045821	0.0608296	3	10	2.8e-05	0.0041	positive regulation of glycolytic process	Gpd1,-5.9; Gck,-4.1; Myc,-4.1
X24h__X7d	ALL_goBP	GO:0009888	4.97859	16	600	4e-05	0.0054	tissue development	Csrp3,8.1; Col19a1,7.3; Chrna1,6.9; Chrnd,6.7; Ncam1,5.9; Postn,5.5; Slc25a25,-5.3; Rb1,5.1; Maf,-4.8; Zbtb16,-4.7; Lmna,4.2; Myh14,4.1; Dusp1,-4.1; Tfcp2l1,-4.1; Ankrd2,3.9; Xirp1,3.7
X24h__X7d	DOWN_goBP	GO:0044712	3.10787	12	700	5.9e-05	0.0072	single-organism catabolic process	Gpd1,-5.9; Plin5,-5.2; Ddit4,-4.6; Tpi1,-4.2; Acaa2,-4.1; Gck,-4.1; Myc,-4.1; Acot2,-4.1; Slc37a4,-3.9; Irs1,-3.8; Bpgm,-3.7; Ephx2,-3.4
X24h__X7d	ALL_goBP	GO:0002537	0.0160663	2	2	6.4e-05	0.0074	nitric oxide production involved in inflammatory response	Slc7a2,-5; Tlr4,4.1
X4d__X14d	DOWN_goBP	GO:0007263	0.0172788	2	20	0.00013	0.046	nitric oxide mediated signal transduction	Nos1,-4.8; Mt1,-4.4
X4d__X14d	UP_goBP	GO:0003008	0.839102	6	500	0.00016	0.046	system process	Sln,9.4; Lmcd1,4.6; Chrnd,4.4; Chrng,4.4; Csrp3,4.3; Id2,4.2
X4d__X14d	ALL_goBP	GO:0015727	0.0206133	2	8	0.00018	0.046	lactate transport	Emb,6; Slc16a3,-5.8
X4d__X14d	UP_goBP	GO:1902106	0.111555	3	70	0.00019	0.046	negative regulation of leukocyte differentiation	Id2,4.2; Bcl6,4.2; Inpp4b,3.6
X4d__X14d	ALL_goBP	GO:0034101	0.298894	4	100	0.00023	0.046	erythrocyte homeostasis	Cd24a,-5.1; Tgfbr3,-4.2; Id2,4.2; Bcl6,4.2
pc__X7d	UP_goBP	GO:0009888	1.98992	13	500	8.2e-08	9.7e-05	tissue development	Ankrd1,8.8; Chrna1,8.6; Col19a1,7.6; Chrnd,6.7; Myog,6.6; Rb1,5.4; Ncam1,5.4; Csrp3,5.2; Sik1,4.3; Lmna,4.2; Myod1,4.1; Tnnt2,4; Myh14,4
pc__X7d	UP_goBP	GO:0048743	0.026373	3	6	1.6e-06	0.00077	positive regulation of skeletal muscle fiber development	Myog,6.6; Myf6,4.4; Myod1,4.1
pc__X7d	UP_goBP	GO:0006936	0.419619	6	100	4e-06	0.0013	muscle contraction	Chrna1,8.6; Myh3,7.4; Chrnd,6.7; Csrp3,5.2; Myl4,5; Myh14,4
pc__X7d	UP_goBP	GO:0003009	0.118678	4	30	5.7e-06	0.0017	skeletal muscle contraction	Chrna1,8.6; Myh3,7.4; Chrnd,6.7; Myh14,4
pc__X7d	UP_goBP	GO:0046460	0.140656	4	30	1.1e-05	0.0027	neutral lipid biosynthetic process	Lpin2,6.1; Sik1,4.3; Mogat1,4; Acsl6,3.8
pc__X7d	DOWN_goBP	GO:0051234	9.75526	24	2000	2.2e-05	0.0042	establishment of localization	Slc16a3,-8.2; Aqp4,-6.9; Ostn,-6.6; Ano5,-6.3; Kcna7,-5.8; Kcnc1,-5.4; Tbc1d4,-5.3; Slc7a2,-5; Ppp2r5a,-4.9; Neto2,-4.8; Abcb4,-4.8; Slc38a9,-4.7; Slc41a3,-4.7; Slc25a25,-4.6; Scn4b,-4.5; Slc27a1,-4.4; Kcnj12,-4.2; Slc37a4,-4.2; Pitpnc1,-4.2; Kcnab1,-4.2; Myc,-4.1; Slc4a4,-3.7; Gh,-3.5; Slc40a1,-3.4
pc__X7d	DOWN_goBP	GO:0045821	0.0707321	3	10	4.4e-05	0.0066	positive regulation of glycolytic process	Gpd1,-6.3; Gck,-4.1; Myc,-4.1
pc__X7d	UP_goBP	GO:0071392	0.0835144	3	20	7.6e-05	0.0099	cellular response to estradiol stimulus	Myog,6.6; Myod1,4.1; Zfp703,4.1
pc__X7d	ALL_goBP	GO:0002537	0.0188956	2	2	8.9e-05	0.01	nitric oxide production involved in inflammatory response	Slc7a2,-5; Tlr4,4.2
pc__X7d	UP_goBP	GO:0048747	0.250543	4	60	0.00012	0.012	muscle fiber development	Myog,6.6; Uchl1,5; Myf6,4.4; Myod1,4.1
pc__X7d	DOWN_goBP	GO:0016052	0.500177	5	100	0.00015	0.014	carbohydrate catabolic process	Gpd1,-6.3; Tpi1,-4.6; Bpgm,-4.3; Gck,-4.1; Myc,-4.1
pc__X7d	DOWN_goBP	GO:0006003	0.0202092	2	4	0.00015	0.014	fructose 2,6-bisphosphate metabolic process	Pfkfb1,-5.5; Gck,-4.1
pc__X7d	DOWN_goBP	GO:0002904	0.0252615	2	5	0.00025	0.022	positive regulation of B cell apoptotic process	Cd24a,-5.6; Myc,-4.1
pc__X7d	ALL_goBP	GO:0014070	4.68647	14	500	0.00027	0.023	response to organic cyclic compound	Myog,6.6; Gpd1,-6.3; Panx1,5.9; Cd24a,-5.6; Junb,5; Irs1,-4.6; Nr4a1,-4.6; Jup,4.2; Slc37a4,-4.2; Slc8a3,-4.1; Rxrg,-4.1; Myod1,4.1; Zfp703,4.1; Nr4a3,-3.8
pc__X7d	ALL_goBP	GO:0098655	5.32986	15	600	0.00031	0.024	cation transmembrane transport	Chrna1,8.6; Kcnn3,8.2; Chrnd,6.7; Panx1,5.9; Kcna7,-5.8; Kcnc1,-5.4; Slc25a25,-4.6; Scn4b,-4.5; Kcnj12,-4.2; Kcnab1,-4.2; Slc8a3,-4.1; Slc6a6,4.1; Atp6v1a,3.8; Slc4a4,-3.7; Slc40a1,-3.4
pc__X7d	ALL_goBP	GO:0043471	0.330672	4	40	0.00032	0.024	regulation of cellular carbohydrate catabolic process	Myog,6.6; Gpd1,-6.3; Gck,-4.1; Myc,-4.1
pc__X7d	UP_goBP	GO:0072359	3.73617	12	800	0.00033	0.024	circulatory system development	Ankrd1,8.8; Runx1,8.7; Ncam1,5.4; Csrp3,5.2; Junb,5; Lgals3,4.6; Hpgd,4.5; Sik1,4.3; Lmna,4.2; Qk,4.1; Myod1,4.1; Tnnt2,4
pc__X7d	ALL_goBP	GO:0055008	0.14128	3	20	0.00034	0.024	cardiac muscle tissue morphogenesis	Ankrd1,8.8; Actc1,-5.7; Mylk2,-4.5
pc__X7d	DOWN_goBP	GO:0046364	0.343556	4	70	0.00039	0.026	monosaccharide biosynthetic process	Gpd1,-6.3; Fbp2,-5.6; Tpi1,-4.6; Gck,-4.1
pc__X7d	UP_goBP	GO:0048630	0.0307685	2	7	0.0004	0.026	skeletal muscle tissue growth	Chrna1,8.6; Chrnd,6.7
pc__X7d	DOWN_goBP	GO:0044042	0.35366	4	70	0.00044	0.028	glucan metabolic process	Irs1,-4.6; Ppp1r3c,-4.3; Slc37a4,-4.2; Gck,-4.1
pc__X7d	DOWN_goBP	GO:2000108	0.151569	3	30	0.00046	0.029	positive regulation of leukocyte apoptotic process	Cd24a,-5.6; Myc,-4.1; Nr4a3,-3.8
pc__X7d	DOWN_goBP	GO:0098660	2.85454	10	600	0.00057	0.034	inorganic ion transmembrane transport	Ano5,-6.3; Kcna7,-5.8; Kcnc1,-5.4; Slc25a25,-4.6; Scn4b,-4.5; Kcnj12,-4.2; Kcnab1,-4.2; Slc8a3,-4.1; Slc4a4,-3.7; Slc40a1,-3.4
pc__X7d	UP_goBP	GO:1903533	1.06371	6	200	0.00069	0.037	regulation of protein targeting	Kcnn3,8.2; Cdkn1a,6.2; Ugcg,4.7; Txn1,4.5; Jup,4.2; Tlr4,4.2
pc__X7d	ALL_goBP	GO:0002931	0.179508	3	20	0.00072	0.037	response to ischemia	Panx1,5.9; Uchl1,5; Camk2a,-4.8
pc__X7d	DOWN_goBP	GO:0033275	0.0454706	2	9	0.00089	0.042	actin-myosin filament sliding	Actc1,-5.7; Mylk2,-4.5
pc__X7d	UP_goBP	GO:0097305	0.431241	4	100	0.00092	0.042	response to alcohol	Myog,6.6; Jup,4.2; Myod1,4.1; Zfp703,4.1
pc__X7d	UP_goBP	GO:0009314	0.046859	2	10	0.00096	0.042	response to radiation	Junb,5; Txn1,4.5
pc__X7d	UP_goBP	GO:1900180	0.756025	5	200	0.00097	0.042	regulation of protein localization to nucleus	Cdkn1a,6.2; Txn1,4.5; Jup,4.2; Tlr4,4.2; Lmna,4.2
pc__X7d	ALL_goBP	GO:0007274	0.198403	3	20	0.00097	0.042	neuromuscular synaptic transmission	Chrna1,8.6; Cd24a,-5.6; Mylk2,-4.5
pc__X7d	UP_goBP	GO:0045944	4.22407	12	1000	0.00099	0.042	positive regulation of transcription from RNA polymerase II promoter	Ankrd1,8.8; Runx1,8.7; Myog,6.6; Lpin2,6.1; Rb1,5.4; Csrp3,5.2; Junb,5; Nfkb2,4.4; Myf6,4.4; Tlr4,4.2; Lmna,4.2; Myod1,4.1
pc__X7d	ALL_goBP	GO:0046034	0.784166	5	80	0.0011	0.048	ATP metabolic process	Myog,6.6; Ampd3,6.3; Slc25a25,-4.6; Myc,-4.1; Atp6v1a,3.8
X24h__X14d	DOWN_goBP	GO:0006082	2.50061	13	600	1.1e-06	0.0027	organic acid metabolic process	Plin5,-5.4; Gpd1,-5.2; Gpt2,-4.8; Egflam,-4.8; Acot2,-4.6; Nos1,-4.5; Acaa2,-4.3; Idh2,-4.2; Gck,-4.1; Myc,-4.1; Slc37a4,-3.9; Tpi1,-3.9; Irs1,-3.8
X24h__X14d	UP_goBP	GO:0006936	0.473291	6	100	8e-06	0.0064	muscle contraction	Myh3,8.8; Chrnd,8.2; Csrp3,8.1; Chrna1,7.2; Myl4,5.9; Lmod2,3.8
X24h__X14d	DOWN_goBP	GO:0045821	0.0601223	3	10	2.7e-05	0.012	positive regulation of glycolytic process	Gpd1,-5.2; Gck,-4.1; Myc,-4.1
X24h__X14d	DOWN_goBP	GO:0006953	0.180367	4	40	3.1e-05	0.012	acute-phase response	Hp,-6.2; Serpina3n,-5; Saa3,-4.1; Saa1,-3.5
X24h__X14d	UP_goBP	GO:0009888	1.24978	8	300	3.6e-05	0.012	tissue development	Chrnd,8.2; Csrp3,8.1; Col19a1,7.9; Chrna1,7.2; Ncam1,6.5; Postn,6.5; Lmna,4.5; Rb1,4.4
X24h__X14d	DOWN_goBP	GO:0032787	0.393919	5	100	4.7e-05	0.012	monocarboxylic acid metabolic process	Gpd1,-5.2; Idh2,-4.2; Gck,-4.1; Myc,-4.1; Tpi1,-3.9
X24h__X14d	ALL_goBP	GO:0002537	0.0185924	2	2	8.6e-05	0.019	nitric oxide production involved in inflammatory response	Slc7a2,-4; Tlr4,3.7
X24h__X14d	DOWN_goBP	GO:0006003	0.0171778	2	4	0.00011	0.02	fructose 2,6-bisphosphate metabolic process	Pfkfb1,-4.5; Gck,-4.1
X24h__X14d	DOWN_goBP	GO:0002904	0.0214722	2	5	0.00018	0.031	positive regulation of B cell apoptotic process	Cd24a,-6.1; Myc,-4.1
X24h__X14d	DOWN_goBP	GO:0046364	0.292022	4	70	0.00021	0.034	monosaccharide biosynthetic process	Gpd1,-5.2; Fbp2,-5.1; Gck,-4.1; Tpi1,-3.9
X24h__X14d	DOWN_goBP	GO:0044042	0.300611	4	70	0.00023	0.035	glucan metabolic process	Ppp1r3c,-5.1; Gck,-4.1; Slc37a4,-3.9; Irs1,-3.8
X24h__X14d	DOWN_goBP	GO:0051234	8.02099	19	2000	0.00026	0.036	establishment of localization	Slc16a3,-8.4; Aqp4,-6.1; Neto2,-5.9; Ano5,-5.9; Kcnf1,-5.8; Ostn,-5.6; Scn4b,-5.3; Slc25a25,-5.3; Slc4a4,-4.5; Slc41a3,-4.5; Slc27a1,-4.3; Spns3,-4.1; Myc,-4.1; Slc40a1,-4.1; Slc7a2,-4; Slc37a4,-3.9; Gjb1,-3.8; Tbc1d4,-3.8; Kcna7,-3.7
X24h__X14d	UP_goBP	GO:0003009	0.135048	3	30	0.00033	0.036	skeletal muscle contraction	Myh3,8.8; Chrnd,8.2; Chrna1,7.2
X24h__X14d	ALL_goBP	GO:0055008	0.139001	3	20	0.00033	0.036	cardiac muscle tissue morphogenesis	Ankrd1,8.8; Mylk2,-5.9; Actc1,-3.7
X24h__X14d	ALL_goBP	GO:0055003	0.139443	3	20	0.00033	0.036	cardiac myofibril assembly	Csrp3,8.1; Actc1,-3.7; Myh10,3.6
X24h__X14d	DOWN_goBP	GO:0072329	0.330672	4	80	0.00034	0.036	monocarboxylic acid catabolic process	Plin5,-5.4; Acot2,-4.6; Acaa2,-4.3; Irs1,-3.8
X24h__X14d	UP_goBP	GO:0014706	0.608029	5	100	0.00036	0.036	striated muscle tissue development	Csrp3,8.1; Tnnt2,5.5; Id2,4.7; Lmna,4.5; Myh10,3.6
X24h__X14d	DOWN_goBP	GO:0010666	0.0300611	2	7	0.00038	0.036	positive regulation of cardiac muscle cell apoptotic process	Camk2a,-5; 9630033F20Rik,-4.8
X24h__X14d	DOWN_goBP	GO:0055086	2.22452	9	500	0.00038	0.036	nucleobase-containing small molecule metabolic process	Ostn,-5.6; Slc25a25,-5.3; Pde10a,-5.2; Gpd1,-5.2; Nos1,-4.5; Gck,-4.1; Myc,-4.1; Tpi1,-3.9; Nt5c1a,-3.7
X24h__X14d	ALL_goBP	GO:0043436	7.31333	18	800	0.0004	0.037	oxoacid metabolic process	Plin5,-5.4; Gpd1,-5.2; Gpt2,-4.8; Acot2,-4.6; Nos1,-4.5; Acaa2,-4.3; Serinc5,4.3; Slc27a1,-4.3; Idh2,-4.2; Aldh8a1,4.1; Gck,-4.1; Myc,-4.1; Qk,4.1; Aldh1a1,-3.9; Slc37a4,-3.9; Tpi1,-3.9; Irs1,-3.8; Tlr4,3.7
X24h__X14d	UP_goBP	GO:0048630	0.0350124	2	7	0.00051	0.038	skeletal muscle tissue growth	Chrnd,8.2; Chrna1,7.2
X24h__X14d	UP_goBP	GO:0051654	0.0350124	2	7	0.00051	0.038	establishment of mitochondrion localization	Map1b,6.3; Fez1,4.3
X24h__X14d	UP_goBP	GO:0070050	0.0350124	2	7	0.00051	0.038	neuron cellular homeostasis	Chrna1,7.2; Fggy,4.6
X24h__X14d	UP_goBP	GO:0007568	0.660233	5	100	0.00053	0.039	aging	Ncam1,6.5; Cdkn1a,5.1; Id2,4.7; Lmna,4.5; Bcl6,4.1
X24h__X14d	DOWN_goBP	GO:0006873	1.88097	8	400	0.00059	0.041	cellular ion homeostasis	Dhrs7c,-7; Cd24a,-6.1; Slc4a4,-4.5; Nos1,-4.5; Gck,-4.1; Myc,-4.1; Slc40a1,-4.1; Slc37a4,-3.9
X24h__X14d	DOWN_goBP	GO:0032000	0.03865	2	9	0.00064	0.042	positive regulation of fatty acid beta-oxidation	Plin5,-5.4; Irs1,-3.8
X24h__X14d	DOWN_goBP	GO:0033275	0.03865	2	9	0.00064	0.042	actin-myosin filament sliding	Mylk2,-5.9; Actc1,-3.7
X24h__X14d	ALL_goBP	GO:0016043	1.46135	7	200	0.00066	0.042	cellular component organization	Col19a1,7.9; Chrna1,7.2; Postn,6.5; Egflam,-4.8; Ky,-4.7; Tmem8c,4.1; Dlg2,4.1
X24h__X14d	UP_goBP	GO:0043353	0.0400141	2	8	0.00068	0.042	enucleate erythrocyte differentiation	Id2,4.7; Rb1,4.4
X24h__X14d	ALL_goBP	GO:0008015	1.93854	8	200	0.00076	0.045	blood circulation	Csrp3,8.1; Myl4,5.9; Tnnt2,5.5; Scn4b,-5.3; Id2,4.7; Nav2,4.1; Actc1,-3.7; Jup,3.6
X24h__X14d	DOWN_goBP	GO:2000378	0.180367	3	40	0.00078	0.045	negative regulation of reactive oxygen species metabolic process	Hp,-6.2; Plin5,-5.4; 9630033F20Rik,-4.8
X24h__X14d	ALL_goBP	GO:0098655	5.2439	14	600	0.00083	0.045	cation transmembrane transport	Sln,9.3; Chrnd,8.2; Kcnn3,8.2; Chrna1,7.2; Kcnk5,6.8; Kcnf1,-5.8; Scn4b,-5.3; Slc25a25,-5.3; Slc4a4,-4.5; Nos1,-4.5; Slc6a6,4.1; Slc40a1,-4.1; Scn5a,4; Kcna7,-3.7
X24h__X14d	UP_goBP	GO:0030890	0.185065	3	40	0.00083	0.045	positive regulation of B cell proliferation	Cdkn1a,5.1; Bcl6,4.1; Tlr4,3.7
X24h__X14d	ALL_goBP	GO:0003015	1.51675	7	200	0.00085	0.045	heart process	Csrp3,8.1; Myl4,5.9; Tnnt2,5.5; Scn4b,-5.3; Scn5a,4; Actc1,-3.7; Jup,3.6
X24h__X14d	ALL_goBP	GO:0090257	1.51691	7	200	0.00085	0.045	regulation of muscle system process	Mylk2,-5.9; Tnnt2,5.5; Scn4b,-5.3; Mstn,-4.7; Scn5a,4; Lmcd1,3.8; Jup,3.6
X24h__X14d	UP_goBP	GO:0055015	0.0450159	2	9	0.00087	0.045	ventricular cardiac muscle cell development	Lmna,4.5; Myh10,3.6
X24h__X14d	DOWN_goBP	GO:0016052	0.42515	4	100	0.00087	0.045	carbohydrate catabolic process	Gpd1,-5.2; Gck,-4.1; Myc,-4.1; Tpi1,-3.9
X24h__X14d	ALL_goBP	GO:0007274	0.195221	3	20	0.00093	0.046	neuromuscular synaptic transmission	Chrna1,7.2; Cd24a,-6.1; Mylk2,-5.9
X24h__X14d	DOWN_goBP	GO:0006094	0.199565	3	50	0.001	0.05	gluconeogenesis	Gpd1,-5.2; Fbp2,-5.1; Tpi1,-3.9
pc__X14d	UP_goBP	GO:0009888	2.25989	13	400	4.1e-07	0.00053	tissue development	Chrna1,8.9; Ankrd1,8.6; Col19a1,8.3; Chrnd,8.1; Myog,7.2; Ncam1,6; Tnnt2,5.3; Csrp3,5.2; Rb1,4.7; Lmna,4.5; Postn,4.5; Sik1,4.1; Myod1,4.1
pc__X14d	UP_goBP	GO:0048743	0.0345577	3	6	3.7e-06	0.0024	positive regulation of skeletal muscle fiber development	Myog,7.2; Myf6,4.2; Myod1,4.1
pc__X14d	DOWN_goBP	GO:0098660	2.96873	13	600	8.3e-06	0.0036	inorganic ion transmembrane transport	Ano5,-6.3; Kcnc1,-5.5; Scn4b,-5.5; Kcna7,-5.4; Nos1,-4.9; Slc4a4,-4.7; Slc25a25,-4.7; Slc6a8,-4.7; Kcnf1,-4.4; Kcnq2,-4.1; Slc9a2,-3.8; Kcnj12,-3.8; Clcn1,-3.7
pc__X14d	ALL_goBP	GO:0003012	1.06972	8	100	1.2e-05	0.0043	muscle system process	Chrna1,8.9; Chrnd,8.1; Myh3,7.9; Actc1,-5.7; Myl4,5.6; Nos1,-4.9; Myod1,4.1; Map2k6,-3.5
pc__X14d	DOWN_goBP	GO:0043436	4.11625	15	800	1.4e-05	0.0043	oxoacid metabolic process	Gpd1,-5.5; Ces1d,-5.3; Nos1,-4.9; Irs1,-4.6; Padi2,-4.3; Idh2,-4.3; Tpi1,-4.3; Slc37a4,-4.2; Acaa2,-4.2; Gck,-4.1; Myc,-4.1; Gpt2,-4; Bpgm,-3.9; Slc27a1,-3.7; Lpl,-3.3
pc__X14d	DOWN_goBP	GO:0044042	0.367807	5	70	3.4e-05	0.0088	glucan metabolic process	Ppp1r3a,-4.8; Irs1,-4.6; Ppp1r3c,-4.3; Slc37a4,-4.2; Gck,-4.1
pc__X14d	DOWN_goBP	GO:0045821	0.0735614	3	10	4.9e-05	0.011	positive regulation of glycolytic process	Gpd1,-5.5; Gck,-4.1; Myc,-4.1
pc__X14d	DOWN_goBP	GO:0032787	0.67548	6	100	6e-05	0.011	monocarboxylic acid metabolic process	Gpd1,-5.5; Idh2,-4.3; Tpi1,-4.3; Gck,-4.1; Myc,-4.1; Bpgm,-3.9
pc__X14d	ALL,DOWN_goBP	GO:0002318	0.088112	3	8	7.1e-05	0.012	myeloid progenitor cell differentiation	Runx1,9.3; Mlf1,-8.4; Slc37a4,-4.2
pc__X14d	ALL_goBP	GO:0002537	0.022028	2	2	0.00012	0.019	nitric oxide production involved in inflammatory response	Tlr4,4.3; Slc7a2,-4
pc__X14d	DOWN_goBP	GO:0006003	0.0210175	2	4	0.00016	0.02	fructose 2,6-bisphosphate metabolic process	Pfkfb1,-5.6; Gck,-4.1
pc__X14d	DOWN_goBP	GO:0051049	1.55714	8	300	0.00017	0.02	regulation of transport	Kcnc1,-5.5; Neto2,-5.5; Scn4b,-5.5; Kcna7,-5.4; Kcnf1,-4.4; Kcnq2,-4.1; Kcnj12,-3.8; Clcn1,-3.7
pc__X14d	UP_goBP	GO:0071392	0.109433	3	20	0.00017	0.02	cellular response to estradiol stimulus	Myog,7.2; Zfp703,4.9; Myod1,4.1
pc__X14d	DOWN_goBP	GO:0016052	0.520184	5	100	0.00018	0.02	carbohydrate catabolic process	Gpd1,-5.5; Tpi1,-4.3; Gck,-4.1; Myc,-4.1; Bpgm,-3.9
pc__X14d	DOWN_goBP	GO:0098655	2.95148	11	600	0.00018	0.02	cation transmembrane transport	Kcnc1,-5.5; Scn4b,-5.5; Kcna7,-5.4; Nos1,-4.9; Slc4a4,-4.7; Slc25a25,-4.7; Slc6a8,-4.7; Kcnf1,-4.4; Kcnq2,-4.1; Slc9a2,-3.8; Kcnj12,-3.8
pc__X14d	UP_goBP	GO:0006936	0.55136	5	100	0.00023	0.023	muscle contraction	Chrna1,8.9; Chrnd,8.1; Myh3,7.9; Myl4,5.6; Csrp3,5.2
pc__X14d	UP_goBP	GO:0006949	0.305259	4	50	0.00025	0.024	syncytium formation	Myog,7.2; Myf6,4.2; Tmem8c,4.1; Myod1,4.1
pc__X14d	DOWN_goBP	GO:0002904	0.0262719	2	5	0.00027	0.025	positive regulation of B cell apoptotic process	Cd24a,-6; Myc,-4.1
pc__X14d	UP_goBP	GO:0048747	0.328298	4	60	0.00033	0.029	muscle fiber development	Myog,7.2; Uchl1,6.3; Myf6,4.2; Myod1,4.1
pc__X14d	DOWN_goBP	GO:0034765	1.75053	8	300	0.00038	0.033	regulation of ion transmembrane transport	Kcnc1,-5.5; Neto2,-5.5; Scn4b,-5.5; Kcna7,-5.4; Nos1,-4.9; Kcnf1,-4.4; Kcnq2,-4.1; Kcnj12,-3.8
pc__X14d	ALL_goBP	GO:0016311	0.964211	6	90	0.00041	0.034	dephosphorylation	Lpin2,5.6; Pfkfb1,-5.6; Fbp2,-5.5; 9630033F20Rik,-5.5; Ppp1r3a,-4.8; Nt5c1a,-4.2
pc__X14d	ALL_goBP	GO:0050794	1.37789	7	100	0.00045	0.035	regulation of cellular process	Kcnk5,6.7; Kcna7,-5.4; Kcnf1,-4.4; Kcnq2,-4.1; Kcnj12,-3.8; Clcn1,-3.7; Clic6,3.7
pc__X14d	DOWN_goBP	GO:0046364	0.357298	4	70	0.00045	0.035	monosaccharide biosynthetic process	Gpd1,-5.5; Fbp2,-5.5; Tpi1,-4.3; Gck,-4.1
pc__X14d	UP_goBP	GO:0003009	0.15551	3	30	0.00049	0.037	skeletal muscle contraction	Chrna1,8.9; Chrnd,8.1; Myh3,7.9
pc__X14d	ALL_goBP	GO:0055008	0.164827	3	20	0.00054	0.038	cardiac muscle tissue morphogenesis	Ankrd1,8.6; Mylk2,-6.5; Actc1,-5.7
pc__X14d	DOWN_goBP	GO:0010666	0.0367807	2	7	0.00056	0.038	positive regulation of cardiac muscle cell apoptotic process	Camk2a,-5.7; 9630033F20Rik,-5.5
pc__X14d	ALL_goBP	GO:0043471	0.38549	4	40	0.00057	0.038	regulation of cellular carbohydrate catabolic process	Myog,7.2; Gpd1,-5.5; Gck,-4.1; Myc,-4.1
pc__X14d	UP_goBP	GO:0048630	0.0403173	2	7	0.00068	0.041	skeletal muscle tissue growth	Chrna1,8.9; Chrnd,8.1
pc__X14d	UP_goBP	GO:0051654	0.0403173	2	7	0.00068	0.041	establishment of mitochondrion localization	Map1b,5.5; Fez1,4.8
pc__X14d	UP_goBP	GO:0070050	0.0403173	2	7	0.00068	0.041	neuron cellular homeostasis	Chrna1,8.9; Fggy,4.1
pc__X14d	ALL_goBP	GO:0055007	1.06836	6	100	0.00072	0.043	cardiac muscle cell differentiation	Mylk2,-6.5; Actc1,-5.7; Csrp3,5.2; Lmna,4.5; Sik1,4.1; Myod1,4.1
pc__X14d	UP_goBP	GO:0043353	0.0460769	2	8	0.0009	0.048	enucleate erythrocyte differentiation	Id2,5.3; Rb1,4.7
pc__X14d	DOWN_goBP	GO:0033275	0.0472894	2	9	0.00096	0.048	actin-myosin filament sliding	Mylk2,-6.5; Actc1,-5.7
pc__X14d	DOWN_goBP	GO:0098656	1.13055	6	200	0.00096	0.048	anion transmembrane transport	Slc16a3,-8.5; Ano5,-6.3; Slc4a4,-4.7; Slc6a8,-4.7; Myc,-4.1; Slc7a2,-4
pc__X14d	UP_goBP	GO:0010720	2.51908	9	500	0.00096	0.048	positive regulation of cell development	Ankrd1,8.6; Map1b,5.5; Id2,5.3; Bcl6,4.9; Zfp703,4.9; Fez1,4.8; Sema6a,4.1; Gdf5,4.1; Rufy3,4
pc__X14d	UP_goBP	GO:0007568	0.760269	5	100	0.001	0.049	aging	Cdkn1a,7.7; Ncam1,6; Id2,5.3; Bcl6,4.9; Lmna,4.5
