# Supplementary material for: Targeting cPLA2 derived lipid hydroperoxides as a potential intervention for sarcopenia
Source: Sci Rep. 2020 Aug 18;10:13968. doi: 10.1038/s41598-020-70792-7 (PMC7435184; doi:10.1038/s41598-020-70792-7)
Supplement: Supplementary file 3 — Supplementary file3 [file 41598_2020_70792_MOESM3_ESM.xlsx]

## Sheet: Sheet0
© 2000-2019 QIAGEN. All rights reserved.
	Activation Z score				-log(p-value)
Canonical Pathways	pc_24h	pc_4d	pc_7d	pc_14d	pc_24h	pc_4d	pc_7d	pc_14d
Acetate Conversion to Acetyl-CoA	N/A	N/A	N/A	N/A	0	0	1.49133	0
Actin Cytoskeleton Signaling	N/A	N/A	0	0.447	0	1.60185	1.25597	1.58794
Acute Myeloid Leukemia Signaling	N/A	N/A	N/A	-1	0	2.7394	1.79398	2.37807
Alanine Biosynthesis II	N/A	N/A	N/A	N/A	0	0	1.78884	1.74781
Alanine Degradation III	N/A	N/A	N/A	N/A	0	0	1.78884	1.74781
AMPK Signaling	N/A	N/A	N/A	N/A	0	1.70594	0.901933	0.795864
Antiproliferative Role of Somatostatin Receptor 2	N/A	N/A	N/A	N/A	0	1.36019	0.898224	1.52525
Aryl Hydrocarbon Receptor Signaling	N/A	N/A	N/A	N/A	0	0.84283	2.85356	2.64371
ATM Signaling	N/A	N/A	N/A	N/A	1.28765	2.1518	1.44079	1.33817
Axonal Guidance Signaling	N/A	N/A	N/A	N/A	0	1.94714	0.561343	1.40754
Bladder Cancer Signaling	N/A	N/A	N/A	N/A	0	1.22837	1.44079	1.33817
Breast Cancer Regulation by Stathmin1	N/A	N/A	N/A	N/A	0	1.79398	2.03687	3.10467
Calcium Signaling	N/A	N/A	0	N/A	0	1.17118	2.11217	1.37459
Cardiac Hypertrophy Signaling	N/A	0	N/A	0.447	0	3.05544	0.455724	1.09312
Cell Cycle Regulation by BTG Family Proteins	N/A	N/A	N/A	N/A	0	0.770936	1.34667	1.27298
Cell Cycle: G1/S Checkpoint Regulation	N/A	N/A	N/A	N/A	0	0.564036	1.69367	1.58656
Cell Cycle: G2/M DNA Damage Checkpoint Regulation	N/A	N/A	N/A	N/A	1.52167	1.66619	1.17963	1.10816
Cellular Effects of Sildenafil (Viagra)	N/A	N/A	N/A	N/A	0	1.86976	1.18653	1.73234
Chronic Myeloid Leukemia Signaling	N/A	N/A	N/A	N/A	0	0.91085	1.59329	1.46255
Creatine-phosphate Biosynthesis	N/A	N/A	N/A	N/A	0	0	1.49133	1.45064
Crosstalk between Dendritic Cells and Natural Killer Cells	N/A	N/A	N/A	N/A	0	0	1.76024	1.65213
CXCR4 Signaling	N/A	0	N/A	1	0	2.12179	0.754543	1.12773
Cyclins and Cell Cycle Regulation	N/A	N/A	N/A	N/A	0	1.24571	1.46573	1.36261
Dopamine Receptor Signaling	N/A	N/A	N/A	N/A	0	0.534641	0.879793	1.49604
Dopamine-DARPP32 Feedback in cAMP Signaling	N/A	N/A	N/A	0.447	0	0.293648	0.851441	1.85676
ERK/MAPK Signaling	N/A	N/A	0.447	0.816	0	1.05457	1.34304	1.69541
Estrogen-mediated S-phase Entry	N/A	N/A	N/A	N/A	0	0.906029	2.78216	2.6643
Ethanol Degradation II	N/A	N/A	N/A	N/A	0	0	1.67792	0
Ethanol Degradation IV	N/A	N/A	N/A	N/A	0	0	1.96537	0
Factors Promoting Cardiogenesis in Vertebrates	N/A	N/A	N/A	N/A	0	1.36019	0	0.303632
Fatty Acid Activation	N/A	N/A	N/A	N/A	0	0	2.28252	0.925742
Fatty Acid β-oxidation I	N/A	N/A	N/A	N/A	0	0	2.40894	1.31146
FGF Signaling	N/A	N/A	N/A	N/A	0	1.89056	0.220241	0.577526
GADD45 Signaling	N/A	N/A	N/A	N/A	1.81981	3.76077	2.9735	1.66297
Germ Cell-Sertoli Cell Junction Signaling	N/A	N/A	N/A	N/A	0	1.93228	1.08772	2.03699
Glioblastoma Multiforme Signaling	N/A	-1	-1.342	-1.633	0	2.20992	1.93595	2.42455
Glioma Invasiveness Signaling	N/A	N/A	N/A	N/A	0	1.33974	0.879793	0.813924
Glioma Signaling	N/A	N/A	-2	-2	0	1.53986	2.11465	1.94673
Gluconeogenesis I	N/A	N/A	N/A	N/A	0	0	1.62035	1.54396
Glycerol Degradation I	N/A	N/A	N/A	N/A	0	0	1.49133	1.45064
Glycerol-3-phosphate Shuttle	N/A	N/A	N/A	N/A	0	0	1.49133	1.45064
Glycolysis I	N/A	N/A	N/A	N/A	0	0	2.78216	2.6643
GM-CSF Signaling	N/A	N/A	N/A	N/A	0	1.16319	1.34747	1.2468
Gα12/13 Signaling	N/A	N/A	N/A	N/A	0	1.52527	0.446915	0.799849
Hereditary Breast Cancer Signaling	N/A	N/A	N/A	N/A	1.07246	2.38522	2.13866	1.34957
HMGB1 Signaling	N/A	N/A	N/A	N/A	0	1.5109	0.875096	1.2975
IL-6 Signaling	N/A	N/A	N/A	N/A	0	1.35405	0	0.663113
IL-8 Signaling	N/A	0	N/A	N/A	0	1.78099	0.261674	0.489785
ILK Signaling	N/A	-0.447	0	-0.378	0	2.5721	2.05536	2.46711
Integrin Signaling	N/A	0	-1	-0.447	0	1.63549	0.845598	1.15055
LPS/IL-1 Mediated Inhibition of RXR Function	N/A	N/A	N/A	N/A	0	0.214241	1.54082	0.53126
Melanoma Signaling	N/A	N/A	N/A	N/A	0	1.40298	1.69367	1.58656
Mitochondrial L-carnitine Shuttle Pathway	N/A	N/A	N/A	N/A	0	0	1.88283	0.744579
Molecular Mechanisms of Cancer	N/A	N/A	N/A	N/A	0	1.63449	1.08644	1.74594
Mouse Embryonic Stem Cell Pluripotency	N/A	N/A	N/A	-1	0	1.04967	0.625247	1.73234
MSP-RON Signaling Pathway	N/A	N/A	N/A	N/A	0	0.687307	2.08156	1.96938
nNOS Signaling in Skeletal Muscle Cells	N/A	N/A	N/A	N/A	0	0.997387	0.747809	1.73047
Non-Small Cell Lung Cancer Signaling	N/A	N/A	N/A	N/A	0	0.446217	1.3256	1.22543
NRF2-mediated Oxidative Stress Response	N/A	N/A	N/A	N/A	0	1.71812	1.93045	1.74421
Oxidative Ethanol Degradation III	N/A	N/A	N/A	N/A	0	0	2.28252	0
p53 Signaling	N/A	N/A	N/A	N/A	1.1389	2.6358	2.43237	2.25771
PAK Signaling	N/A	N/A	N/A	N/A	0	1.84938	0.614316	1.07213
PCP pathway	N/A	N/A	N/A	N/A	0	1.6352	0	0.413337
Phagosome Formation	N/A	N/A	N/A	N/A	0	1.13287	1.30428	1.20459
PPARα/RXRα Activation	N/A	N/A	N/A	-1	0	0.610243	0.590774	1.36002
Production of Nitric Oxide and Reactive Oxygen Species in Macrophages	N/A	N/A	1.342	1.633	0	1.21076	1.58794	1.99706
Protein Citrullination	N/A	N/A	N/A	N/A	0	0	0	1.74781
Rapoport-Luebering Glycolytic Shunt	N/A	N/A	N/A	N/A	0	0	1.1973	2.73121
Regulation of Actin-based Motility by Rho	N/A	N/A	N/A	1	0	2.1252	1.41653	2.05132
Regulation of the Epithelial-Mesenchymal Transition Pathway	N/A	N/A	N/A	N/A	0	1.99232	0	1.02172
Remodeling of Epithelial Adherens Junctions	N/A	N/A	N/A	N/A	0	0.499357	1.49136	1.38775
Retinol Biosynthesis	N/A	N/A	N/A	N/A	0	0.934144	0.687678	1.60107
RhoA Signaling	N/A	N/A	N/A	N/A	0	1.01187	1.13343	1.65849
RhoGDI Signaling	N/A	N/A	N/A	-1	0	1.46908	0.839923	1.24807
Role of BRCA1 in DNA Damage Response	N/A	N/A	N/A	N/A	1.41968	1.47243	1.79528	1.68667
Role of CHK Proteins in Cell Cycle Checkpoint Control	N/A	N/A	N/A	N/A	0	1.57684	1.09649	1.02633
Role of IL-17A in Arthritis	N/A	N/A	N/A	N/A	0	1.31988	0.316992	0.796493
Role of Osteoblasts, Osteoclasts and Chondrocytes in Rheumatoid Arthritis	N/A	N/A	N/A	N/A	0	1.83382	0	0.895127
Role of p14/p19ARF in Tumor Suppression	N/A	N/A	N/A	N/A	0	0.752563	1.30981	1.23657
Signaling by Rho Family GTPases	N/A	0	0	0.447	0	1.70594	0.901933	1.22422
Small Cell Lung Cancer Signaling	N/A	N/A	N/A	N/A	0	0.439373	2.0361	2.68914
Stearate Biosynthesis I (Animals)	N/A	N/A	N/A	N/A	0	0	1.34667	0.500795
Tec Kinase Signaling	N/A	N/A	0	0	0	0.782227	1.33996	1.21649
Telomerase Signaling	N/A	N/A	N/A	N/A	0	1.60062	2.21318	2.04302
Th1 and Th2 Activation Pathway	N/A	N/A	N/A	N/A	0	1.48281	0.426006	0.765416
Thioredoxin Pathway	N/A	N/A	N/A	N/A	0	1.75687	1.49133	1.45064
Thrombin Signaling	N/A	0	0	0.447	0	1.82039	0.995014	1.34564
Thyroid Cancer Signaling	N/A	N/A	N/A	N/A	0	0	1.94905	1.02633
Triacylglycerol Degradation	N/A	N/A	N/A	N/A	0	0.85536	0.613511	1.44165
VDR/RXR Activation	N/A	N/A	N/A	N/A	1.26921	2.09925	1.3929	2.01861
Xenobiotic Metabolism Signaling	N/A	N/A	N/A	N/A	0	2.11385	2.10383	1.88983
γ-linolenate Biosynthesis II (Animals)	N/A	N/A	N/A	N/A	0	0	2.16221	0.87155
