# Supplementary material for: Targeting cPLA2 derived lipid hydroperoxides as a potential intervention for sarcopenia
Source: Sci Rep. 2020 Aug 18;10:13968. doi: 10.1038/s41598-020-70792-7 (PMC7435184; doi:10.1038/s41598-020-70792-7)
Supplement: Supplementary file 4 — Supplementary file4 [file 41598_2020_70792_MOESM4_ESM.xlsx]

## Sheet: diff_genes_CuffDiff
Differentially expressed genes cuffDiff
gene_id	sample_1	sample_2	value_1	value_2	log2_fold_change	test_stat	p_value	q_value	locus	strand	dist_Loc	symb_Loc	GENENAME	ENTREZID	ens_Loc	REFSEQ	UniGene
XLOC_023618	pc	X24h	51.9469	462.768	3.15518	5.88746	5e-05	0.00821147	chr8:94172617-94173567	+	0	Mt2	metallothionein 2	17750	ENSMUSG00000031762	NM_008630	Mm.147226
XLOC_005093	pc	X24h	4.47818	30.3397	2.76022	5.08569	5e-05	0.00821147	chr12:104406618-104414419	+	0	Serpina3n	serine (or cysteine) peptidase inhibitor, clade A, member 3N	20716	ENSMUSG00000021091	NM_009252	Mm.482074
XLOC_023619	pc	X24h	102.004	598.367	2.5524	4.91804	5e-05	0.00821147	chr8:94179079-94180523	+	0	Mt1	metallothionein 1	17748	ENSMUSG00000031765	NM_013602	Mm.192991
XLOC_024369	pc	X24h	9.17309	53.6442	2.54794	4.69537	5e-05	0.00821147	chr8:109575127-109579172	-	0	Hp	haptoglobin	15439	ENSMUSG00000031722	NM_017370	Mm.26730
XLOC_000467	pc	X24h	5.03701	33.8848	2.75	4.67566	5e-05	0.00821147	chr1:134290003-134292548	+	0	Myog	myogenin	17928	ENSMUSG00000026459	NM_031189	Mm.16528
XLOC_020410	pc	X24h	17.3314	98.1308	2.50132	4.59962	5e-05	0.00821147	chr6:67035050-67080652	-	0	Gadd45a	growth arrest and DNA-damage-inducible 45 alpha	13197	ENSMUSG00000036390	NM_007836	Mm.72235
XLOC_013505	pc	X24h	19.5782	95.0471	2.2794	4.3604	5e-05	0.00821147	chr2:152105159-152112220	+	0	Srxn1	sulfiredoxin 1 homolog (S. cerevisiae)	76650	ENSMUSG00000032802	NM_029688	Mm.218639
XLOC_014626	pc	X24h	0	7.42916	Inf	NA	5e-05	0.00821147	chr2:155941024-155945364	-	0	Gdf5	growth differentiation factor 5	14563	ENSMUSG00000038259	NM_008109	Mm.4744
XLOC_022509	pc	X24h	0	22.5485	Inf	NA	5e-05	0.00821147	chr7:46711996-46715688	-	0	Saa3	serum amyloid A 3	20210	ENSMUSG00000040026	NM_011315	Mm.14277
XLOC_009774	pc	X24h	0	1.39969	Inf	NA	0.00015	0.02056	chr17:8608320-8609852	+	0	Pde10a	phosphodiesterase 10A	23984	ENSMUSG00000023868	NM_001290707	Mm.87161
XLOC_025902	pc	X24h	1.82701	7.77521	2.0894	3.56837	0.0002	0.0255764	chr9:112064893-112348925	-	0	Arpp21	cyclic AMP-regulated phosphoprotein, 21	74100	ENSMUSG00000032503	NM_001177615	Mm.297444
XLOC_009779	pc	X24h	0	1.53542	Inf	NA	0.0003	0.0355496	chr17:8623950-8624742	+	0	Pde10a	phosphodiesterase 10A	23984	ENSMUSG00000023868	NM_001290707	Mm.87161
XLOC_009764	pc	X24h	0.380287	1.61368	2.0852	3.89963	0.00035	0.0397901	chr17:8525206-8552103	+	0	Pde10a	phosphodiesterase 10A	23984	ENSMUSG00000023868	NM_001290707	Mm.87161
XLOC_004545	pc	X24h	2.70906	0	-Inf	NA	0.0004	0.0438517	chr11:106300260-106301896	-	0	Gh	growth hormone	14599	ENSMUSG00000020713	NM_008117	Mm.343934
XLOC_024330	X24h	X4d	8.29009	277.519	5.06506	8.69285	5e-05	0.00821147	chr8:104628039-104631333	-	0	Rrad	Ras-related associated with diabetes	56437	ENSMUSG00000031880	NM_019662	Mm.29467
XLOC_012473	X24h	X4d	8.47956	283.702	5.06424	8.50757	5e-05	0.00821147	chr19:36111964-36119844	-	0	Ankrd1	ankyrin repeat domain 1 (cardiac muscle)	107765	ENSMUSG00000024803	NM_013468	Mm.10279
XLOC_003133	X24h	X4d	0.337139	13.7361	5.34848	7.94929	5e-05	0.00821147	chr11:67078299-67102291	+	0	Myh3	myosin, heavy polypeptide 3, skeletal muscle, embryonic	17883	ENSMUSG00000020908	NM_001099635	Mm.340090
XLOC_008196	X24h	X4d	1.57603	66.4887	5.39875	7.78032	5e-05	0.00821147	chr15:102028215-102032026	+	0	Krt18	keratin 18	16668	ENSMUSG00000023043	NM_010664	Mm.22479
XLOC_001244	X24h	X4d	2.36242	32.4483	3.77981	6.68948	5e-05	0.00821147	chr1:135952712-136006342	-	0	Igfn1	immunoglobulin-like and fibronectin type III domain containing 1	226438	ENSMUSG00000051985	NM_177642	Mm.119675
XLOC_015158	X24h	X4d	0.773482	10.3454	3.74148	6.41571	5e-05	0.00821147	chr3:89520140-89675680	+	0	Kcnn3	potassium intermediate/small conductance calcium-activated channel, subfamily N, member 3	140493	ENSMUSG00000000794	NM_080466	Mm.120250
XLOC_012837	X24h	X4d	1.49606	24.3161	4.02267	6.3333	5e-05	0.00821147	chr2:31950246-31973442	+	0	Aif1l	allograft inflammatory factor 1-like	108897	ENSMUSG00000001864	NM_145144	Mm.24838
XLOC_004974	X24h	X4d	0.578561	15.2104	4.71645	6.32647	5e-05	0.00821147	chr12:79029162-79089670	+	0	Plekhh1	pleckstrin homology domain containing, family H (with MyTH4 domain) member 1	211945	ENSMUSG00000060716	NM_181073	Mm.478321
XLOC_000874	X24h	X4d	74.9096	7.77635	-3.26799	-5.9734	5e-05	0.00821147	chr1:44009281-44020156	-	0	Mettl21c	methyltransferase like 21C	433294	ENSMUSG00000047343	NM_001013799	Mm.123621
XLOC_023625	X24h	X4d	9.58586	102.294	3.41568	5.72717	5e-05	0.00821147	chr8:94533027-94570609	+	0	Cpne2	copine II	234577	ENSMUSG00000034361	NM_153507	Mm.291815
XLOC_014083	X24h	X4d	6.40154	46.0281	2.84603	5.42454	5e-05	0.00821147	chr2:73563280-73580452	-	0	Chrna1	cholinergic receptor, nicotinic, alpha polypeptide 1 (muscle)	11435	ENSMUSG00000027107	NM_007389	Mm.4583
XLOC_000466	X24h	X4d	8.73611	82.6378	3.24174	5.26938	5e-05	0.00821147	chr1:134193396-134235431	+	0	Mybph	myosin binding protein H	53311	ENSMUSG00000042451	NM_016749	Mm.379067
XLOC_017113	X24h	X4d	25.1932	2.47333	-3.34851	-5.25606	5e-05	0.00821147	chr4:156215926-156235073	+	0	Perm1	PPARGC1 and ESRR induced regulator, muscle 1	74183	ENSMUSG00000078486	NM_172417	Mm.431343
XLOC_006932	X24h	X4d	7.24491	52.9644	2.86998	5.16251	5e-05	0.00821147	chr14:47373859-47386167	+	0	Lgals3	lectin, galactose binding, soluble 3	16854	ENSMUSG00000050335	NM_001145953	Mm.248615
XLOC_003152	X24h	X4d	98.5147	16.6613	-2.56384	-4.81438	5e-05	0.00821147	chr11:67798236-67816453	+	0	Dhrs7c	dehydrogenase/reductase (SDR family) member 7C	68460	ENSMUSG00000033044	NM_001013013	Mm.22167
XLOC_015048	X24h	X4d	103.323	18.8406	-2.45524	-4.74967	5e-05	0.00821147	chr3:67374096-67400063	+	0	Mlf1	myeloid leukemia factor 1	17349	ENSMUSG00000048416	NM_001039543	Mm.10414
XLOC_009696	X24h	X4d	4.51095	24.457	2.43875	4.65441	5e-05	0.00821147	chr16:92601465-92826066	-	0	Runx1	runt related transcription factor 1	12394	ENSMUSG00000022952	NM_001111021	Mm.4081 Mm.470227
XLOC_004988	X24h	X4d	4.30924	27.2488	2.66069	4.62098	5e-05	0.00821147	chr12:81631246-81666908	+	0	Ttc9	tetratricopeptide repeat domain 9	69480	ENSMUSG00000042734	NM_001033149	Mm.130002
XLOC_007473	X24h	X4d	24.9426	3.13788	-2.99075	-4.46452	5e-05	0.00821147	chr14:50888375-50897633	-	0	Klhl33	kelch-like 33	546611	ENSMUSG00000090799	NM_001166651	Mm.390692
XLOC_008434	X24h	X4d	37.5137	7.61489	-2.30052	-4.43566	5e-05	0.00821147	chr15:74747718-74753025	-	0	Lynx1	Ly6/neurotoxin 1	23936	ENSMUSG00000022594	NM_011838	Mm.257067
XLOC_022533	X24h	X4d	35.1229	161.227	2.19861	4.30793	5e-05	0.00821147	chr7:48830397-48848051	-	0	Csrp3	cysteine and glycine-rich protein 3	13009	ENSMUSG00000030470	NM_001198841	Mm.17235 Mm.488132
XLOC_007727	X24h	X4d	8.80605	1.80976	-2.28269	-4.28919	5e-05	0.00821147	chr14:101442121-101609318	-	0	Tbc1d4	TBC1 domain family, member 4	210789	ENSMUSG00000033083	NM_001081278	Mm.320639
XLOC_000032	X24h	X4d	7.37574	1.2543	-2.5559	-4.21573	5e-05	0.00821147	chr1:17097995-17164609	+	0	Gdap1	ganglioside-induced differentiation-associated-protein 1	14545	ENSMUSG00000025777	NM_010267	Mm.18218
XLOC_012139	X24h	X4d	5.4292	25.863	2.25208	4.18338	5e-05	0.00821147	chr19:46304736-46327156	+	0	Nfkb2	nuclear factor of kappa light polypeptide gene enhancer in B cells 2, p49/p100	18034	ENSMUSG00000025225	NM_001177369	Mm.102365
XLOC_010620	X24h	X4d	53.4351	12.2478	-2.12527	-3.89131	5e-05	0.00821147	chr17:28399011-28518093	-	0	Fkbp5	FK506 binding protein 5	14229	ENSMUSG00000024222	NM_010220	Mm.276405
XLOC_014131	X24h	X4d	25.0984	6.34441	-1.98404	-3.83898	5e-05	0.00821147	chr2:84811171-84822734	-	0	Smtnl1	smoothelin-like 1	68678	ENSMUSG00000027077	NM_024230	Mm.33452
XLOC_004545	X24h	X4d	0	5.32743	Inf	NA	5e-05	0.00821147	chr11:106300260-106301896	-	0	Gh	growth hormone	14599	ENSMUSG00000020713	NM_008117	Mm.343934
XLOC_008748	X24h	X4d	0	12.5807	Inf	NA	5e-05	0.00821147	chr15:101996710-102004342	-	0	Krt8	keratin 8	16691	ENSMUSG00000049382	NM_031170	Mm.358618
XLOC_025631	X24h	X4d	0	1.22958	Inf	NA	5e-05	0.00821147	chr9:57599991-57606281	-	0	Cplx3	complexin 3	235415	ENSMUSG00000039714	NM_146223	Mm.35242
XLOC_008926	X24h	X4d	28.7635	3.8478	-2.90213	-4.67253	0.0001	0.0148542	chr16:27306957-27370239	+	0	Ostn	osteocrin	239790	ENSMUSG00000052276	NM_198112	Mm.390880
XLOC_010901	X24h	X4d	25.8686	4.81796	-2.42471	-4.24214	0.0001	0.0148542	chr17:56111512-56117548	-	0	Plin5	perilipin 5	66968	ENSMUSG00000011305	NM_001077348	Mm.254985
XLOC_000812	X24h	X4d	0.876007	4.13168	2.23772	4.20117	0.0001	0.0148542	chr1:24257682-24587437	-	0	Col19a1	collagen, type XIX, alpha 1	12823	ENSMUSG00000026141	NM_007733	Mm.329196
XLOC_006447	X24h	X4d	27.7488	5.96745	-2.21724	-4.14151	0.0001	0.0148542	chr13:52966186-52982906	-	0	Nfil3	nuclear factor, interleukin 3, regulated	18030	ENSMUSG00000056749	NM_017373	Mm.136604
XLOC_024272	X24h	X4d	6.45065	1.47444	-2.12927	-3.9634	0.0001	0.0148542	chr8:85636502-85700901	-	0	Neto2	neuropilin (NRP) and tolloid (TLL)-like 2	74513	ENSMUSG00000036902	NM_001081324	Mm.126079
XLOC_000881	X24h	X4d	24.7831	6.09408	-2.02388	-3.94898	0.0001	0.0148542	chr1:45908069-45925594	-	0	Slc40a1	solute carrier family 40 (iron-regulated transporter), member 1	53945	ENSMUSG00000025993	NM_016917	Mm.28756
XLOC_023492	X24h	X4d	37.5857	9.11563	-2.04377	-3.82753	0.0001	0.0148542	chr8:71568834-71587764	+	0	Slc27a1	solute carrier family 27 (fatty acid transporter), member 1	26457	ENSMUSG00000031808	NM_011977	Mm.38165
XLOC_006346	X24h	X4d	2.81335	23.5448	3.06504	5.3907	0.00015	0.02056	chr13:32842091-32851185	-	0	Serpinb1a	serine (or cysteine) peptidase inhibitor, clade B, member 1a	66222	ENSMUSG00000044734	NM_025429	Mm.20144
XLOC_025347	X24h	X4d	3.90029	23.8321	2.61126	4.44203	0.00015	0.02056	chr9:15005784-15045478	-	0	Panx1	pannexin 1	55991	ENSMUSG00000031934	NM_019482	Mm.142253
XLOC_009764	X24h	X4d	1.61368	0.306227	-2.39768	-4.39326	0.00015	0.02056	chr17:8525206-8552103	+	0	Pde10a	phosphodiesterase 10A	23984	ENSMUSG00000023868	NM_001290707	Mm.87161
XLOC_007310	X24h	X4d	27.6024	126.925	2.20112	4.34299	0.00015	0.02056	chr14:21676563-21714576	-	0	Dupd1	dual specificity phosphatase and pro isomerase domain containing 1	435391	ENSMUSG00000063821	NM_001013826	Mm.295860
XLOC_014992	X24h	X4d	2.31599	10.3581	2.16106	4.06358	0.00015	0.02056	chr3:54361106-54391118	+	0	Postn	periostin, osteoblast specific factor	50706	ENSMUSG00000027750	NM_001198765	Mm.236067
XLOC_023376	X24h	X4d	15.1617	3.82023	-1.9887	-3.87752	0.00015	0.02056	chr8:40862366-40922303	+	0	Slc7a2	solute carrier family 7 (cationic amino acid transporter, y+ system), member 2	11988	ENSMUSG00000031596	NM_001044740	Mm.4676
XLOC_011385	X24h	X4d	20.2602	77.4058	1.9338	3.84627	0.00015	0.02056	chr18:67390704-67402837	+	0	Tubb6	tubulin, beta 6 class V	67951	ENSMUSG00000001473	NM_026473	Mm.181860
XLOC_018443	X24h	X4d	0.785788	13.1208	4.06158	5.24722	0.0002	0.0255764	chr5:116434886-116591817	+	0	Srrm4os	serine/arginine repetitive matrix 4, opposite strand	76798	ENSMUSG00000086219	NR_015595	Mm.444322
XLOC_026459	X24h	X4d	15.5555	2.42894	-2.67903	-4.47558	0.0002	0.0255764	chrX:150588809-150643860	+	0	Pfkfb1	6-phosphofructo-2-kinase/fructose-2,6-biphosphatase 1	18639	ENSMUSG00000025271	NM_008824	Mm.249131
XLOC_018347	X24h	X4d	2.92843	17.2899	2.56173	4.29287	0.0002	0.0255764	chr5:104435110-104441053	+	0	Spp1	secreted phosphoprotein 1	20750	ENSMUSG00000029304	NM_001204201	Mm.288474
XLOC_004997	X24h	X4d	39.0617	9.50037	-2.0397	-3.90976	0.0002	0.0255764	chr12:83987650-83993875	+	0	Acot2	acyl-CoA thioesterase 2	171210	ENSMUSG00000021226	NM_134188	Mm.371675
XLOC_015328	X24h	X4d	24.8818	98.6213	1.98681	3.88058	0.0002	0.0255764	chr3:104789033-104794459	+	0	Rhoc	ras homolog gene family, member C	11853	ENSMUSG00000002233	NM_001291859	Mm.262
XLOC_024678	X24h	X4d	1.13979	0	-Inf	NA	0.0002	0.0255764	chr9:32834167-32836209	+	62	RP23-93M1.2	NA	NA	ENSMUSG00000099148	NA
XLOC_004182	X24h	X4d	1.53296	8.91987	2.5407	4.57071	0.00025	0.0310562	chr11:74383343-74590158	-	0	Rap1gap2	RAP1 GTPase activating protein 2	380711	ENSMUSG00000038807	NM_001015046	Mm.425690
XLOC_025929	X24h	X4d	4.24217	18.5285	2.12687	4.11088	0.00025	0.0310562	chr9:119483346-119579016	-	0	Scn5a	sodium channel, voltage-gated, type V, alpha	20271	ENSMUSG00000032511	NM_001253860	Mm.103584
XLOC_011527	X24h	X4d	28.7942	6.70076	-2.10338	-3.93436	0.00025	0.0310562	chr18:33437018-33464029	-	0	Nrep	neuronal regeneration related protein	27528	ENSMUSG00000042834	NM_001109988	Mm.407415
XLOC_025569	X24h	X4d	1.64586	8.64347	2.39277	3.76334	0.00025	0.0310562	chr9:49502145-49799070	-	0	Ncam1	neural cell adhesion molecule 1	17967	ENSMUSG00000039542	NM_001081445	Mm.4974 Mm.439182
XLOC_008953	X24h	X4d	12.8499	1.02246	-3.65164	-4.86074	0.0003	0.0355496	chr16:32271232-32275409	+	0	Smco1	single-pass membrane protein with coiled-coil domains 1	69576	ENSMUSG00000046345	NM_183283	Mm.432545
XLOC_017786	X24h	X4d	14.538	2.7016	-2.42794	-4.15771	0.0003	0.0355496	chr4:141618824-141623834	-	0	Slc25a34	solute carrier family 25, member 34	384071	ENSMUSG00000040740	NM_001013780	Mm.295682
XLOC_018293	X24h	X4d	79.7015	20.2601	-1.97597	-3.6429	0.0003	0.0355496	chr5:92331810-92414775	+	0	Art3	ADP-ribosyltransferase 3	109979	ENSMUSG00000034842	NM_181728	Mm.263514
XLOC_013889	X24h	X4d	0	1.12079	Inf	NA	0.0003	0.0355496	chr2:27061635-27072161	-	0	Tmem8c	transmembrane protein 8C	66139	ENSMUSG00000009214	NM_001159602	Mm.330087
XLOC_000293	X24h	X4d	1.01391	9.96847	3.29744	4.92049	0.00035	0.0397901	chr1:87190596-87200070	+	0	Chrnd	cholinergic receptor, nicotinic, delta polypeptide	11447	ENSMUSG00000026251	NM_021600	Mm.2811
XLOC_004150	X24h	X4d	2.09415	16.4751	2.97585	4.6987	0.00035	0.0397901	chr11:72344718-72362532	-	0	Tekt1	tektin 1	21689	ENSMUSG00000020799	NM_001282006	Mm.42257
XLOC_001524	X24h	X4d	63.0744	9.47481	-2.73489	-4.54054	0.00035	0.0397901	chr1:193272159-193273188	-	0	G0s2	G0/G1 switch gene 2	14373	ENSMUSG00000009633	NM_008059	Mm.439721
XLOC_022624	X24h	X4d	145.625	32.5264	-2.16257	-4.11744	0.00035	0.0397901	chr7:80094846-80115350	-	0	Idh2	isocitrate dehydrogenase 2 (NADP+), mitochondrial	269951	ENSMUSG00000030541	NM_173011	Mm.246432 Mm.290925
XLOC_000887	X24h	X4d	10.9731	59.5675	2.44055	4.05066	0.00035	0.0397901	chr1:51464771-51513117	-	0	Nabp1	nucleic acid binding protein 1	109019	ENSMUSG00000026107	NM_028696	Mm.196290
XLOC_017314	X24h	X4d	59.9495	237.259	1.98464	3.80702	0.00035	0.0397901	chr4:57943372-57956431	-	0	Txn1	thioredoxin 1	22166	ENSMUSG00000028367	NM_011660	Mm.260618
XLOC_018572	X24h	X4d	214.008	1118.19	2.38543	4.17269	0.0004	0.0438517	chr5:135887918-135889563	+	0	Hspb1	heat shock protein 1	15507	ENSMUSG00000004951	NM_013560	Mm.13849
XLOC_004869	X24h	X4d	0.380792	2.82047	2.88886	4.06383	0.0004	0.0438517	chr12:44328884-44602042	+	0	Nrcam	neuronal cell adhesion molecule	319504	ENSMUSG00000020598	NM_001146031	Mm.208439
XLOC_018481	X24h	X4d	255.87	61.9489	-2.04626	-4.02498	0.0004	0.0438517	chr5:122100979-122106854	+	0	Myl2	myosin, light polypeptide 2, regulatory, cardiac, slow	17906	ENSMUSG00000013936	NM_010861	Mm.1529
XLOC_002468	X24h	X4d	36.1092	3.40745	-3.4056	-5.14127	0.00045	0.0476735	chr10:79639520-79645857	-	0	Odf3l2	outer dense fiber of sperm tails 3-like 2	382384	ENSMUSG00000035963	NM_001033473	Mm.244510
XLOC_001371	X24h	X4d	447.954	131.089	-1.7728	-3.44331	0.00045	0.0476735	chr1:167372383-167393869	-	0	Mgst3	microsomal glutathione S-transferase 3	66447	ENSMUSG00000026688	NM_025569	Mm.218286
XLOC_023619	X4d	X7d	1082.71	133.733	-3.01723	-5.65468	5e-05	0.00821147	chr8:94179079-94180523	+	0	Mt1	metallothionein 1	17748	ENSMUSG00000031765	NM_013602	Mm.192991
XLOC_003727	X4d	X7d	45.6166	5.68991	-3.00308	-5.40887	5e-05	0.00821147	chr11:120948483-120959000	+	0	Slc16a3	solute carrier family 16 (monocarboxylic acid transporters), member 3	80879	ENSMUSG00000025161	NM_001038653	Mm.28632
XLOC_023618	X4d	X7d	811.487	122.547	-2.72723	-5.25098	5e-05	0.00821147	chr8:94172617-94173567	+	0	Mt2	metallothionein 2	17750	ENSMUSG00000031762	NM_008630	Mm.147226
XLOC_006169	X4d	X7d	4.24347	27.9856	2.72137	5.13088	5e-05	0.00821147	chr13:117220572-117274415	+	0	Emb	embigin	13723	ENSMUSG00000021728	NM_010330	Mm.274926
XLOC_019916	X4d	X7d	16.4008	100.362	2.61337	4.93612	5e-05	0.00821147	chr6:112273757-112330423	+	0	Lmcd1	LIM and cysteine-rich domains 1	30937	ENSMUSG00000057604	NM_144799	Mm.234441
XLOC_001686	X4d	X7d	122.257	22.131	-2.46578	-4.72432	5e-05	0.00821147	chr10:43579168-43584269	+	0	Cd24a	CD24a antigen	12484	ENSMUSG00000047139	NM_009846	Mm.29742
XLOC_022533	X4d	X7d	161.227	910.8	2.49804	4.30074	5e-05	0.00821147	chr7:48830397-48848051	-	0	Csrp3	cysteine and glycine-rich protein 3	13009	ENSMUSG00000030470	NM_001198841	Mm.17235 Mm.488132
XLOC_004545	X4d	X7d	5.32743	0	-Inf	NA	5e-05	0.00821147	chr11:106300260-106301896	-	0	Gh	growth hormone	14599	ENSMUSG00000020713	NM_008117	Mm.343934
XLOC_026304	X4d	X7d	3.56776	0	-Inf	NA	5e-05	0.00821147	chrX:101377336-101385624	+	0	Gjb1	gap junction protein, beta 1	14618	ENSMUSG00000047797	NM_001302496	Mm.21198
XLOC_024883	X4d	X7d	9.42969	140.02	3.89227	5.83848	0.0001	0.0148542	chr9:53850250-53853849	+	0	Sln	sarcolipin	66402	ENSMUSG00000042045	NM_025540	Mm.29132
XLOC_007674	X4d	X7d	16.2233	3.50893	-2.20896	-3.83359	0.0001	0.0148542	chr14:75759937-75787037	-	0	Slc25a30	solute carrier family 25, member 30	67554	ENSMUSG00000022003	NM_026232	Mm.46067
XLOC_021497	X4d	X7d	0	1.27	Inf	NA	0.00015	0.02056	chr7:90938138-90939989	+	150715	Dlg2	discs, large homolog 2 (Drosophila)	23859	ENSMUSG00000052572	NM_001243046	Mm.147213 Mm.257035
XLOC_011482	X4d	X7d	6.49686	0.437484	-3.89244	-5.73344	0.0002	0.0255764	chr18:15389393-15403684	-	0	Aqp4	aquaporin 4	11829	ENSMUSG00000024411	NM_009700	Mm.250786 Mm.489568
XLOC_013938	X4d	X7d	28.8014	6.61792	-2.12169	-3.83889	0.0002	0.0255764	chr2:32413824-32457428	-	0	Slc25a25	solute carrier family 25 (mitochondrial carrier, phosphate carrier), member 25	227731	ENSMUSG00000026819	NM_001164357	Mm.37395
XLOC_018208	X4d	X7d	7.22155	36.5462	2.33934	4.03441	0.00025	0.0310562	chr5:66676120-66687234	+	0	Uchl1	ubiquitin carboxy-terminal hydrolase L1	22223	ENSMUSG00000029223	NM_011670	Mm.29807
XLOC_001371	X4d	X7d	131.089	32.887	-1.99496	-3.73265	0.0003	0.0355496	chr1:167372383-167393869	-	0	Mgst3	microsomal glutathione S-transferase 3	66447	ENSMUSG00000026688	NM_025569	Mm.218286
XLOC_016649	X4d	X7d	12.1963	63.8258	2.3877	3.34722	0.0003	0.0355496	chr4:95524398-95926950	+	0	Fggy	FGGY carbohydrate kinase domain containing	75578	ENSMUSG00000028573	NM_001113412	Mm.276098
XLOC_019726	X7d	X14d	0.585942	5.3965	3.2032	5.84296	5e-05	0.00821147	chr6:67143208-67155089	+	0	A430010J10Rik	NA	NA	ENSMUSG00000097603	NA
XLOC_024883	X7d	X14d	140.02	881.478	2.6543	4.99448	5e-05	0.00821147	chr9:53850250-53853849	+	0	Sln	sarcolipin	66402	ENSMUSG00000042045	NM_025540	Mm.29132
XLOC_024179	X7d	X14d	6.78308	44.2637	2.70611	4.80679	5e-05	0.00821147	chr8:70834806-70839720	-	0	Arrdc2	arrestin domain containing 2	70807	ENSMUSG00000002910	NM_027560	Mm.24215
XLOC_010725	X7d	X14d	3.7236	20.1188	2.43377	4.31956	5e-05	0.00821147	chr17:34956428-34959238	-	0	Hspa1b	heat shock protein 1B	15511	ENSMUSG00000090877	NM_010478	Mm.372314
XLOC_013627	X7d	X14d	0	13.3211	Inf	NA	5e-05	0.00821147	chr2:164332764-164334394	+	0	Svs5	seminal vesicle secretory protein 5	20944	ENSMUSG00000017004	NM_009301	Mm.140154
XLOC_014682	X7d	X14d	0	1.95192	Inf	NA	5e-05	0.00821147	chr2:164235928-164238341	-	0	Svs2	seminal vesicle secretory protein 2	53878	ENSMUSG00000040132	NM_017390	Mm.99395
XLOC_014684	X7d	X14d	0	12.8062	Inf	NA	5e-05	0.00821147	chr2:164275955-164278307	-	0	Svs4	seminal vesicle secretory protein 4	20941	ENSMUSG00000016998	NM_009300	Mm.1286
XLOC_025631	X7d	X14d	1.163	0	-Inf	NA	5e-05	0.00821147	chr9:57599991-57606281	-	0	Cplx3	complexin 3	235415	ENSMUSG00000039714	NM_146223	Mm.35242
XLOC_025166	X7d	X14d	2.39906	20.6528	3.10579	4.79585	0.0001	0.0148542	chr9:107296688-107301961	+	0	Cish	cytokine inducible SH2-containing protein	12700	ENSMUSG00000032578	NM_009895	Mm.4592
XLOC_003229	X7d	X14d	1.23811	0	-Inf	NA	0.00015	0.02056	chr11:72435477-72438562	+	0	Ggt6	gamma-glutamyltransferase 6	71522	ENSMUSG00000040471	NM_027819	Mm.23336
XLOC_025564	X7d	X14d	5.21185	25.444	2.28746	3.68794	0.0003	0.0355496	chr9:48651322-48837288	-	0	Zbtb16	zinc finger and BTB domain containing 16	235320	ENSMUSG00000066687	NM_001033324	Mm.457803
XLOC_025229	X7d	X14d	1.46785	0	-Inf	NA	0.00035	0.0397901	chr9:110419807-110423012	+	0	Ngp	neutrophilic granule protein	18054	ENSMUSG00000032484	NM_008694	Mm.236225
XLOC_024330	pc	X4d	6.57686	277.519	5.39905	8.90132	5e-05	0.00821147	chr8:104628039-104631333	-	0	Rrad	Ras-related associated with diabetes	56437	ENSMUSG00000031880	NM_019662	Mm.29467
XLOC_012473	pc	X4d	9.40576	283.702	4.91469	8.27188	5e-05	0.00821147	chr19:36111964-36119844	-	0	Ankrd1	ankyrin repeat domain 1 (cardiac muscle)	107765	ENSMUSG00000024803	NM_013468	Mm.10279
XLOC_000467	pc	X4d	5.03701	137.407	4.76975	7.95006	5e-05	0.00821147	chr1:134290003-134292548	+	0	Myog	myogenin	17928	ENSMUSG00000026459	NM_031189	Mm.16528
XLOC_009696	pc	X4d	1.05918	24.457	4.52923	7.75263	5e-05	0.00821147	chr16:92601465-92826066	-	0	Runx1	runt related transcription factor 1	12394	ENSMUSG00000022952	NM_001111021	Mm.4081 Mm.470227
XLOC_020410	pc	X4d	17.3314	437.679	4.65842	7.62203	5e-05	0.00821147	chr6:67035050-67080652	-	0	Gadd45a	growth arrest and DNA-damage-inducible 45 alpha	13197	ENSMUSG00000036390	NM_007836	Mm.72235
XLOC_017113	pc	X4d	67.8717	2.47333	-4.77829	-7.39461	5e-05	0.00821147	chr4:156215926-156235073	+	0	Perm1	PPARGC1 and ESRR induced regulator, muscle 1	74183	ENSMUSG00000078486	NM_172417	Mm.431343
XLOC_014083	pc	X4d	2.76512	46.0281	4.0571	7.34678	5e-05	0.00821147	chr2:73563280-73580452	-	0	Chrna1	cholinergic receptor, nicotinic, alpha polypeptide 1 (muscle)	11435	ENSMUSG00000027107	NM_007389	Mm.4583
XLOC_023618	pc	X4d	51.9469	811.487	3.96546	7.22613	5e-05	0.00821147	chr8:94172617-94173567	+	0	Mt2	metallothionein 2	17750	ENSMUSG00000031762	NM_008630	Mm.147226
XLOC_015158	pc	X4d	0.430931	10.3454	4.58539	7.10029	5e-05	0.00821147	chr3:89520140-89675680	+	0	Kcnn3	potassium intermediate/small conductance calcium-activated channel, subfamily N, member 3	140493	ENSMUSG00000000794	NM_080466	Mm.120250
XLOC_003133	pc	X4d	0.871746	13.7361	3.97792	6.89555	5e-05	0.00821147	chr11:67078299-67102291	+	0	Myh3	myosin, heavy polypeptide 3, skeletal muscle, embryonic	17883	ENSMUSG00000020908	NM_001099635	Mm.340090
XLOC_000874	pc	X4d	112.168	7.77635	-3.85042	-6.89197	5e-05	0.00821147	chr1:44009281-44020156	-	0	Mettl21c	methyltransferase like 21C	433294	ENSMUSG00000047343	NM_001013799	Mm.123621
XLOC_001244	pc	X4d	2.62328	32.4483	3.6287	6.48573	5e-05	0.00821147	chr1:135952712-136006342	-	0	Igfn1	immunoglobulin-like and fibronectin type III domain containing 1	226438	ENSMUSG00000051985	NM_177642	Mm.119675
XLOC_012837	pc	X4d	1.4305	24.3161	4.08732	6.39689	5e-05	0.00821147	chr2:31950246-31973442	+	0	Aif1l	allograft inflammatory factor 1-like	108897	ENSMUSG00000001864	NM_145144	Mm.24838
XLOC_023619	pc	X4d	102.004	1082.71	3.40795	6.35147	5e-05	0.00821147	chr8:94179079-94180523	+	0	Mt1	metallothionein 1	17748	ENSMUSG00000031765	NM_013602	Mm.192991
XLOC_006932	pc	X4d	2.67965	52.9644	4.30491	6.32117	5e-05	0.00821147	chr14:47373859-47386167	+	0	Lgals3	lectin, galactose binding, soluble 3	16854	ENSMUSG00000050335	NM_001145953	Mm.248615
XLOC_006346	pc	X4d	1.59381	23.5448	3.88485	6.17493	5e-05	0.00821147	chr13:32842091-32851185	-	0	Serpinb1a	serine (or cysteine) peptidase inhibitor, clade B, member 1a	66222	ENSMUSG00000044734	NM_025429	Mm.20144
XLOC_025133	pc	X4d	36.7855	3.77914	-3.28301	-6.12063	5e-05	0.00821147	chr9:102506137-102546247	+	0	Ky	kyphoscoliosis peptidase	16716	ENSMUSG00000035606	NM_024291	Mm.101692
XLOC_008926	pc	X4d	52.4392	3.8478	-3.76854	-6.03349	5e-05	0.00821147	chr16:27306957-27370239	+	0	Ostn	osteocrin	239790	ENSMUSG00000052276	NM_198112	Mm.390880
XLOC_021716	pc	X4d	3.47196	31.8509	3.19751	5.97489	5e-05	0.00821147	chr7:110768056-110812408	+	0	Ampd3	adenosine monophosphate deaminase 3	11717	ENSMUSG00000005686	NM_001276301	Mm.3238
XLOC_023625	pc	X4d	8.28969	102.294	3.62527	5.9628	5e-05	0.00821147	chr8:94533027-94570609	+	0	Cpne2	copine II	234577	ENSMUSG00000034361	NM_153507	Mm.291815
XLOC_015048	pc	X4d	162.499	18.8406	-3.10851	-5.87146	5e-05	0.00821147	chr3:67374096-67400063	+	0	Mlf1	myeloid leukemia factor 1	17349	ENSMUSG00000048416	NM_001039543	Mm.10414
XLOC_010347	pc	X4d	1.06705	10.6831	3.32364	5.81626	5e-05	0.00821147	chr17:71183562-71250080	+	0	Lpin2	lipin 2	64898	ENSMUSG00000024052	NM_001164885	Mm.227924
XLOC_014309	pc	X4d	7.93027	70.2261	3.14657	5.71373	5e-05	0.00821147	chr2:93419101-93469874	-	0	Cd82	CD82 antigen	12521	ENSMUSG00000027215	NM_001136055	Mm.4261
XLOC_026459	pc	X4d	23.8904	2.42894	-3.29803	-5.50877	5e-05	0.00821147	chrX:150588809-150643860	+	0	Pfkfb1	6-phosphofructo-2-kinase/fructose-2,6-biphosphatase 1	18639	ENSMUSG00000025271	NM_008824	Mm.249131
XLOC_024261	pc	X4d	10.6639	84.4332	2.98508	5.47377	5e-05	0.00821147	chr8:84976908-84978748	-	0	Junb	jun B proto-oncogene	16477	ENSMUSG00000052837	NM_008416	Mm.1167
XLOC_003152	pc	X4d	130.621	16.6613	-2.97081	-5.44605	5e-05	0.00821147	chr11:67798236-67816453	+	0	Dhrs7c	dehydrogenase/reductase (SDR family) member 7C	68460	ENSMUSG00000033044	NM_001013013	Mm.22167
XLOC_004988	pc	X4d	2.72091	27.2488	3.32404	5.40726	5e-05	0.00821147	chr12:81631246-81666908	+	0	Ttc9	tetratricopeptide repeat domain 9	69480	ENSMUSG00000042734	NM_001033149	Mm.130002
XLOC_011527	pc	X4d	48.1427	6.70076	-2.84492	-5.30165	5e-05	0.00821147	chr18:33437018-33464029	-	0	Nrep	neuronal regeneration related protein	27528	ENSMUSG00000042834	NM_001109988	Mm.407415
XLOC_021358	pc	X4d	9.17264	0.9368	-3.29152	-5.29458	5e-05	0.00821147	chr7:46396467-46438704	+	0	Kcnc1	potassium voltage gated channel, Shaw-related subfamily, member 1	16502	ENSMUSG00000058975	NM_001112739	Mm.249386
XLOC_010027	pc	X4d	7.89354	54.9213	2.79862	5.23452	5e-05	0.00821147	chr17:29090985-29100722	+	0	Cdkn1a	cyclin-dependent kinase inhibitor 1A (P21)	12575	ENSMUSG00000023067	NM_001111099	Mm.195663
XLOC_007727	pc	X4d	12.6753	1.80976	-2.80815	-5.20502	5e-05	0.00821147	chr14:101442121-101609318	-	0	Tbc1d4	TBC1 domain family, member 4	210789	ENSMUSG00000033083	NM_001081278	Mm.320639
XLOC_000032	pc	X4d	11.3655	1.2543	-3.17971	-5.16993	5e-05	0.00821147	chr1:17097995-17164609	+	0	Gdap1	ganglioside-induced differentiation-associated-protein 1	14545	ENSMUSG00000025777	NM_010267	Mm.18218
XLOC_006145	pc	X4d	3.17586	21.6144	2.76677	5.11411	5e-05	0.00821147	chr13:110395043-110401150	+	0	Plk2	polo-like kinase 2	20620	ENSMUSG00000021701	NM_152804	Mm.380
XLOC_011385	pc	X4d	12.298	77.4058	2.65402	5.10614	5e-05	0.00821147	chr18:67390704-67402837	+	0	Tubb6	tubulin, beta 6 class V	67951	ENSMUSG00000001473	NM_026473	Mm.181860
XLOC_011959	pc	X4d	1.80445	11.5228	2.67486	5.05783	5e-05	0.00821147	chr19:16955998-17224223	+	0	Prune2	prune homolog 2 (Drosophila)	353211	ENSMUSG00000039126	NM_181348	Mm.257354 Mm.489758
XLOC_018481	pc	X4d	388.864	61.9489	-2.65011	-5.03854	5e-05	0.00821147	chr5:122100979-122106854	+	0	Myl2	myosin, light polypeptide 2, regulatory, cardiac, slow	17906	ENSMUSG00000013936	NM_010861	Mm.1529
XLOC_001510	pc	X4d	4.50099	0.22255	-4.33804	-5.01665	5e-05	0.00821147	chr1:191434141-191454644	-	37099	Ppp2r5a	protein phosphatase 2, regulatory subunit B', alpha	226849	ENSMUSG00000026626	NM_144880	Mm.205569
XLOC_008943	pc	X4d	16.8077	2.43145	-2.78924	-4.97747	5e-05	0.00821147	chr16:31422296-31458901	+	0	Bdh1	3-hydroxybutyrate dehydrogenase, type 1	71911	ENSMUSG00000046598	NM_001122683	Mm.293470
XLOC_000887	pc	X4d	7.71106	59.5675	2.94952	4.8901	5e-05	0.00821147	chr1:51464771-51513117	-	0	Nabp1	nucleic acid binding protein 1	109019	ENSMUSG00000026107	NM_028696	Mm.196290
XLOC_025347	pc	X4d	3.20914	23.8321	2.89265	4.86932	5e-05	0.00821147	chr9:15005784-15045478	-	0	Panx1	pannexin 1	55991	ENSMUSG00000031934	NM_019482	Mm.142253
XLOC_008434	pc	X4d	43.2293	7.61489	-2.50511	-4.7885	5e-05	0.00821147	chr15:74747718-74753025	-	0	Lynx1	Ly6/neurotoxin 1	23936	ENSMUSG00000022594	NM_011838	Mm.257067
XLOC_015328	pc	X4d	16.9731	98.6213	2.53865	4.77754	5e-05	0.00821147	chr3:104789033-104794459	+	0	Rhoc	ras homolog gene family, member C	11853	ENSMUSG00000002233	NM_001291859	Mm.262
XLOC_021332	pc	X4d	60.6204	10.7036	-2.5017	-4.7722	5e-05	0.00821147	chr7:45405563-45412160	+	0	Kcna7	potassium voltage-gated channel, shaker-related subfamily, member 7	16495	ENSMUSG00000038201	NM_010596	Mm.12955
XLOC_012139	pc	X4d	4.28485	25.863	2.59357	4.7553	5e-05	0.00821147	chr19:46304736-46327156	+	0	Nfkb2	nuclear factor of kappa light polypeptide gene enhancer in B cells 2, p49/p100	18034	ENSMUSG00000025225	NM_001177369	Mm.102365
XLOC_010364	pc	X4d	8.72691	1.42601	-2.61348	-4.7522	5e-05	0.00821147	chr17:75435681-75529274	+	0	Rasgrp3	RAS, guanyl releasing protein 3	240168	ENSMUSG00000071042	NM_001166493	Mm.329203
XLOC_018443	pc	X4d	1.52708	13.1208	3.10302	4.69661	5e-05	0.00821147	chr5:116434886-116591817	+	0	Srrm4os	serine/arginine repetitive matrix 4, opposite strand	76798	ENSMUSG00000086219	NR_015595	Mm.444322
XLOC_000812	pc	X4d	0.731041	4.13168	2.49871	4.61411	5e-05	0.00821147	chr1:24257682-24587437	-	0	Col19a1	collagen, type XIX, alpha 1	12823	ENSMUSG00000026141	NM_007733	Mm.329196
XLOC_004557	pc	X4d	11.7016	2.2203	-2.39787	-4.54272	5e-05	0.00821147	chr11:107207695-107470797	-	0	Pitpnc1	phosphatidylinositol transfer protein, cytoplasmic 1	71795	ENSMUSG00000040430	NM_145823	Mm.397413 Mm.476186
XLOC_011625	pc	X4d	35.7387	7.0718	-2.33734	-4.53101	5e-05	0.00821147	chr18:60572944-60592034	-	0	Myoz3	myozenin 3	170947	ENSMUSG00000049173	NM_133363	Mm.159257
XLOC_017314	pc	X4d	46.6017	237.259	2.34801	4.49987	5e-05	0.00821147	chr4:57943372-57956431	-	0	Txn1	thioredoxin 1	22166	ENSMUSG00000028367	NM_011660	Mm.260618
XLOC_008187	pc	X4d	43.1854	6.172	-2.80673	-4.41866	5e-05	0.00821147	chr15:101254213-101276645	+	0	Nr4a1	nuclear receptor subfamily 4, group A, member 1	15370	ENSMUSG00000023034	NM_010444	Mm.119
XLOC_005093	pc	X4d	4.47818	23.6004	2.39783	4.4096	5e-05	0.00821147	chr12:104406618-104414419	+	0	Serpina3n	serine (or cysteine) peptidase inhibitor, clade A, member 3N	20716	ENSMUSG00000021091	NM_009252	Mm.482074
XLOC_015240	pc	X4d	15.3883	2.26162	-2.76641	-4.39063	5e-05	0.00821147	chr3:95160419-95174374	+	0	Sema6c	sema domain, transmembrane domain (TM), and cytoplasmic domain, (semaphorin) 6C	20360	ENSMUSG00000038777	NM_001272024	Mm.23662
XLOC_003418	pc	X4d	13.0971	65.3993	2.32003	4.34834	5e-05	0.00821147	chr11:90030340-90037274	+	0	Tmem100	transmembrane protein 100	67888	ENSMUSG00000069763	NM_026433	Mm.212428
XLOC_007473	pc	X4d	21.7386	3.13788	-2.79239	-4.3406	5e-05	0.00821147	chr14:50888375-50897633	-	0	Klhl33	kelch-like 33	546611	ENSMUSG00000090799	NM_001166651	Mm.390692
XLOC_000152	pc	X4d	20.5708	4.19388	-2.29424	-4.32139	5e-05	0.00821147	chr1:59482039-59487980	+	0	Fzd7	frizzled homolog 7 (Drosophila)	14369	ENSMUSG00000041075	NM_008057	Mm.297906
XLOC_016484	pc	X4d	4.80206	22.3927	2.2213	4.31492	5e-05	0.00821147	chr4:59189549-59222961	+	0	Ugcg	UDP-glucose ceramide glucosyltransferase	22234	ENSMUSG00000028381	NM_011673	Mm.198803
XLOC_004182	pc	X4d	1.73913	8.91987	2.35866	4.23226	5e-05	0.00821147	chr11:74383343-74590158	-	0	Rap1gap2	RAP1 GTPase activating protein 2	380711	ENSMUSG00000038807	NM_001015046	Mm.425690
XLOC_019158	pc	X4d	77.4851	14.5768	-2.41024	-4.2313	5e-05	0.00821147	chr5:116038740-116099850	-	0	Tmem233	transmembrane protein 233	545798	ENSMUSG00000079278	NM_001101546	Mm.483995
XLOC_022624	pc	X4d	149.693	32.5264	-2.20232	-4.1927	5e-05	0.00821147	chr7:80094846-80115350	-	0	Idh2	isocitrate dehydrogenase 2 (NADP+), mitochondrial	269951	ENSMUSG00000030541	NM_173011	Mm.246432 Mm.290925
XLOC_007091	pc	X4d	45.4864	10.5221	-2.11202	-4.13852	5e-05	0.00821147	chr14:66295328-66311424	+	0	Trim35	tripartite motif-containing 35	66854	ENSMUSG00000022043	NM_029979	Mm.43871
XLOC_018395	pc	X4d	11.0239	2.40736	-2.19511	-4.06429	5e-05	0.00821147	chr5:111417549-111458808	+	0	Mn1	meningioma 1	433938	ENSMUSG00000070576	NM_001081235	Mm.332576
XLOC_003817	pc	X4d	38.5746	9.19601	-2.06857	-4.05064	5e-05	0.00821147	chr11:20823354-20831476	-	0	Lgalsl	lectin, galactoside binding-like	216551	ENSMUSG00000042363	NM_173752	Mm.76694
XLOC_001031	pc	X4d	33.2157	7.4308	-2.16027	-4.02382	5e-05	0.00821147	chr1:82231383-82292287	-	0	Irs1	insulin receptor substrate 1	16367	ENSMUSG00000055980	NM_010570	Mm.4952
XLOC_014131	pc	X4d	26.7508	6.34441	-2.07602	-4.00303	5e-05	0.00821147	chr2:84811171-84822734	-	0	Smtnl1	smoothelin-like 1	68678	ENSMUSG00000027077	NM_024230	Mm.33452
XLOC_021373	pc	X4d	40.3802	8.82494	-2.19399	-3.94671	5e-05	0.00821147	chr7:51510831-51599201	+	0	Ano5	anoctamin 5	233246	ENSMUSG00000055489	NM_001271879	Mm.254431 Mm.411727
XLOC_009189	pc	X4d	16.0125	0.749788	-4.41657	-3.46563	5e-05	0.00821147	chr16:86011370-86167764	+	110244	Adamts5	a disintegrin-like and metallopeptidase (reprolysin type) with thrombospondin type 1 motif, 5 (aggrecanase-2)	23794	ENSMUSG00000022894	NM_011782	Mm.112933 Mm.437478
XLOC_000807	pc	X4d	1.12427	0	-Inf	NA	5e-05	0.00821147	chr1:23125188-23127068	-	22934	4933415F23Rik	RIKEN cDNA 4933415F23 gene	66755	ENSMUSG00000073730	NM_025746	Mm.431297
XLOC_009357	pc	X4d	1.05187	0	-Inf	NA	5e-05	0.00821147	chr16:18191043-18194668	-	23500	Gm7873	uncharacterized LOC102638083	102638083	ENSMUSG00000090777	XM_006522809
XLOC_014626	pc	X4d	0	14.5985	Inf	NA	5e-05	0.00821147	chr2:155941024-155945364	-	0	Gdf5	growth differentiation factor 5	14563	ENSMUSG00000038259	NM_008109	Mm.4744
XLOC_017721	pc	X4d	1.12662	0	-Inf	NA	5e-05	0.00821147	chr4:135369576-135398227	-	0	Ncmap	noncompact myelin associated protein	230822	ENSMUSG00000043924	NM_001168498	Mm.35548
XLOC_019111	pc	X4d	1.45682	0	-Inf	NA	5e-05	0.00821147	chr5:111468994-111473654	-	11960	Mn1	meningioma 1	433938	ENSMUSG00000070576	NM_001081235	Mm.332576
XLOC_020036	pc	X4d	1.23974	0	-Inf	NA	5e-05	0.00821147	chr6:127015380-127028191	+	0	Fgf6	fibroblast growth factor 6	14177	ENSMUSG00000000183	NM_010204	Mm.3403
XLOC_025631	pc	X4d	0	1.22958	Inf	NA	5e-05	0.00821147	chr9:57599991-57606281	-	0	Cplx3	complexin 3	235415	ENSMUSG00000039714	NM_146223	Mm.35242
XLOC_008953	pc	X4d	26.5877	1.02246	-4.70064	-6.28552	0.0001	0.0148542	chr16:32271232-32275409	+	0	Smco1	single-pass membrane protein with coiled-coil domains 1	69576	ENSMUSG00000046345	NM_183283	Mm.432545
XLOC_018347	pc	X4d	2.33771	17.2899	2.88676	4.59044	0.0001	0.0148542	chr5:104435110-104441053	+	0	Spp1	secreted phosphoprotein 1	20750	ENSMUSG00000029304	NM_001204201	Mm.288474
XLOC_013505	pc	X4d	19.5782	104.074	2.41029	4.5499	0.0001	0.0148542	chr2:152105159-152112220	+	0	Srxn1	sulfiredoxin 1 homolog (S. cerevisiae)	76650	ENSMUSG00000032802	NM_029688	Mm.218639
XLOC_012250	pc	X4d	5.4518	26.3693	2.27405	4.23293	0.0001	0.0148542	chr19:5344704-5355215	-	0	Cst6	cystatin E/M	73720	ENSMUSG00000024846	NM_028623	Mm.36816
XLOC_025902	pc	X4d	1.82701	9.07811	2.31291	3.94316	0.0001	0.0148542	chr9:112064893-112348925	-	0	Arpp21	cyclic AMP-regulated phosphoprotein, 21	74100	ENSMUSG00000032503	NM_001177615	Mm.297444
XLOC_023376	pc	X4d	15.2672	3.82023	-1.99871	-3.90041	0.0001	0.0148542	chr8:40862366-40922303	+	0	Slc7a2	solute carrier family 7 (cationic amino acid transporter, y+ system), member 2	11988	ENSMUSG00000031596	NM_001044740	Mm.4676
XLOC_007825	pc	X4d	52.5061	13.2474	-1.98678	-3.73752	0.0001	0.0148542	chr15:31565248-31590268	+	0	Cmbl	carboxymethylenebutenolidase-like (Pseudomonas)	69574	ENSMUSG00000022235	NM_181588	Mm.28108
XLOC_004064	pc	X4d	50.1823	13.2968	-1.9161	-3.65546	0.0001	0.0148542	chr11:67112259-67120795	-	0	2310065F04Rik	RIKEN cDNA 2310065F04 gene	74184	ENSMUSG00000087410	NR_038055	Mm.162554
XLOC_001302	pc	X4d	5.93199	29.5333	2.31575	4.35982	0.00015	0.02056	chr1:155777975-155812899	-	0	Qsox1	quiescin Q6 sulfhydryl oxidase 1	104009	ENSMUSG00000033684	NM_001024945	Mm.27035
XLOC_009754	pc	X4d	1.89735	0.387219	-2.29277	-4.19871	0.00015	0.02056	chr17:7532817-7552272	+	147511	Gm9992	predicted gene 9992	667055	ENSMUSG00000056133	NM_001142539	Mm.327371
XLOC_002625	pc	X4d	85.5966	420.477	2.2964	4.1165	0.00015	0.02056	chr10:107492859-107494729	-	0	Myf6	myogenic factor 6	17878	ENSMUSG00000035923	NM_008657	Mm.11
XLOC_024654	pc	X4d	65.1588	16.2367	-2.0047	-3.85778	0.00015	0.02056	chr9:25481596-25604179	+	0	Eepd1	endonuclease/exonuclease/phosphatase family domain containing 1	67484	ENSMUSG00000036611	NM_026189	Mm.112977
XLOC_010876	pc	X4d	525.288	102.286	-2.3605	-3.52089	0.00015	0.02056	chr17:48419227-48432728	-	0	Apobec2	apolipoprotein B mRNA editing enzyme, catalytic polypeptide 2	11811	ENSMUSG00000040694	NM_009694	Mm.281793
XLOC_005773	pc	X4d	0	29.8749	Inf	NA	0.00015	0.02056	chr13:21919219-21919509	+	14434	Gm11279	NA	NA	ENSMUSG00000081576	NA
XLOC_006734	pc	X4d	1.08834	0.147007	-2.88818	-4.71427	0.0002	0.0255764	chr13:112739157-112762711	-	413	Slc38a9	solute carrier family 38, member 9	268706	ENSMUSG00000047789	NM_175376	Mm.40834 Mm.397106 Mm.480005
XLOC_018572	pc	X4d	182.462	1118.19	2.6155	4.60674	0.0002	0.0255764	chr5:135887918-135889563	+	0	Hspb1	heat shock protein 1	15507	ENSMUSG00000004951	NM_013560	Mm.13849
XLOC_024291	pc	X4d	16.9289	2.69598	-2.6506	-4.48291	0.0002	0.0255764	chr8:93166071-93197804	-	0	Ces1d	carboxylesterase 1D	104158	ENSMUSG00000056973	NM_053200	Mm.292803
XLOC_024431	pc	X4d	1.61624	0.363586	-2.15227	-4.22634	0.0002	0.0255764	chr8:115568128-115644700	-	0	Gm23677	NA	NA	ENSMUSG00000065090	NA
XLOC_005492	pc	X4d	16.111	3.75507	-2.10113	-3.98774	0.0002	0.0255764	chr12:81197899-81333834	-	0	Slc8a3	solute carrier family 8 (sodium/calcium exchanger), member 3	110893	ENSMUSG00000079055	NM_001167920	Mm.443748
XLOC_021803	pc	X4d	24.1225	6.21928	-1.95556	-3.84215	0.0002	0.0255764	chr7:126807186-126810963	+	0	Gm15676	NA	NA	ENSMUSG00000085583	NA
XLOC_003625	pc	X4d	17.9407	2.77664	-2.69183	-3.58058	0.0002	0.0255764	chr11:110399026-110523396	+	0	Map2k6	mitogen-activated protein kinase kinase 6	26399	ENSMUSG00000020623	NM_011943	Mm.14487
XLOC_000322	pc	X4d	11.8632	1.8902	-2.64989	-3.49018	0.0002	0.0255764	chr1:91179821-91225196	+	0	Ramp1	receptor (calcitonin) activity modifying protein 1	51801	ENSMUSG00000034353	NM_001168392	Mm.3272
XLOC_004974	pc	X4d	0.365036	15.2104	5.38088	6.11006	0.00025	0.0310562	chr12:79029162-79089670	+	0	Plekhh1	pleckstrin homology domain containing, family H (with MyTH4 domain) member 1	211945	ENSMUSG00000060716	NM_181073	Mm.478321
XLOC_008799	pc	X4d	6.59427	0.717086	-3.20099	-4.59842	0.00025	0.0310562	chr16:5146864-5188233	+	0	Sec14l5	SEC14-like 5 (S. cerevisiae)	665119	ENSMUSG00000091712	NM_001127725	Mm.102072
XLOC_024427	pc	X4d	1.0811	0.239089	-2.17688	-3.87629	0.00025	0.0310562	chr8:115523270-115547823	-	43345	Gm23677	NA	NA	ENSMUSG00000065090	NA
XLOC_019916	pc	X4d	60.7739	16.4008	-1.88968	-3.66015	0.00025	0.0310562	chr6:112273757-112330423	+	0	Lmcd1	LIM and cysteine-rich domains 1	30937	ENSMUSG00000057604	NM_144799	Mm.234441
XLOC_024870	pc	X4d	10.9951	2.66812	-2.04297	-3.91805	0.0003	0.0355496	chr9:51765351-51875885	+	0	Arhgap20	Rho GTPase activating protein 20	244867	ENSMUSG00000053199	NM_175535	Mm.400352 Mm.443529
XLOC_017394	pc	X4d	13.6452	49.2135	1.85066	3.66122	0.0003	0.0355496	chr4:86647547-86670230	-	0	Plin2	perilipin 2	11520	ENSMUSG00000028494	NM_007408	Mm.381
XLOC_013889	pc	X4d	0	1.12079	Inf	NA	0.0003	0.0355496	chr2:27061635-27072161	-	0	Tmem8c	transmembrane protein 8C	66139	ENSMUSG00000009214	NM_001159602	Mm.330087
XLOC_023170	pc	X4d	1.90436	10.7785	2.50078	4.17941	0.00035	0.0397901	chr7:143634814-143685988	-	0	Tnfrsf22	tumor necrosis factor receptor superfamily, member 22	79202	ENSMUSG00000010751	NM_023680	Mm.261384
XLOC_016882	pc	X4d	696.755	161.366	-2.11032	-3.70893	0.00035	0.0397901	chr4:130307580-130315591	+	0	Fabp3	fatty acid binding protein 3, muscle and heart	14077	ENSMUSG00000028773	NM_010174	Mm.388886
XLOC_005113	pc	X4d	26.2308	7.08215	-1.88901	-3.64584	0.00035	0.0397901	chr12:108370964-108702306	+	0	Eml1	echinoderm microtubule associated protein like 1	68519	ENSMUSG00000058070	NM_001043335	Mm.236645
XLOC_010962	pc	X4d	4.62957	28.3487	2.61433	4.54676	0.0004	0.0438517	chr17:70844103-70853532	-	0	Tgif1	TGFB-induced factor homeobox 1	21815	ENSMUSG00000047407	NM_001164074	Mm.101034
XLOC_008539	pc	X4d	49.1356	243.634	2.30988	4.20967	0.0004	0.0438517	chr15:80077780-80083406	-	0	Rpl3	ribosomal protein L3	27367	ENSMUSG00000060036	NM_013762	Mm.290771 Mm.321484 Mm.396243 Mm.474802
XLOC_010963	pc	X4d	116.73	830.919	2.83154	4.01622	0.0004	0.0438517	chr17:70973946-71002533	-	0	Myl12a	myosin, light chain 12A, regulatory, non-sarcomeric	67268	ENSMUSG00000024048	NM_026064	Mm.489605
XLOC_024432	pc	X4d	1.91678	0.474782	-2.01334	-3.88414	0.0004	0.0438517	chr8:115645014-115668892	-	14048	Maf	avian musculoaponeurotic fibrosarcoma (v-maf) AS42 oncogene homolog	17132	ENSMUSG00000055435	NM_001025577	Mm.275549 Mm.439772 Mm.488377
XLOC_005955	pc	X4d	75.2094	20.3047	-1.8891	-3.55278	0.0004	0.0438517	chr13:51846674-51848500	+	0	Gadd45g	growth arrest and DNA-damage-inducible 45 gamma	23882	ENSMUSG00000021453	NM_011817	Mm.281298
XLOC_007896	pc	X4d	1.09477	6.6347	2.5994	4.17267	0.00045	0.0476735	chr15:57912198-57970068	+	0	Tbc1d31	TBC1 domain family, member 31	210544	ENSMUSG00000022364	NM_001081396	Mm.390835
XLOC_000925	pc	X4d	1.16783	0	-Inf	NA	0.00045	0.0476735	chr1:59480590-59481904	-	241	Fzd7	frizzled homolog 7 (Drosophila)	14369	ENSMUSG00000041075	NM_008057	Mm.297906
XLOC_012473	X24h	X7d	8.47956	396.671	5.54781	8.98523	5e-05	0.00821147	chr19:36111964-36119844	-	0	Ankrd1	ankyrin repeat domain 1 (cardiac muscle)	107765	ENSMUSG00000024803	NM_013468	Mm.10279
XLOC_008196	X24h	X7d	1.57603	129.309	6.35839	8.97642	5e-05	0.00821147	chr15:102028215-102032026	+	0	Krt18	keratin 18	16668	ENSMUSG00000023043	NM_010664	Mm.22479
XLOC_001244	X24h	X7d	2.36242	181.703	6.26517	8.90142	5e-05	0.00821147	chr1:135952712-136006342	-	0	Igfn1	immunoglobulin-like and fibronectin type III domain containing 1	226438	ENSMUSG00000051985	NM_177642	Mm.119675
XLOC_003133	X24h	X7d	0.337139	17.439	5.69283	8.42051	5e-05	0.00821147	chr11:67078299-67102291	+	0	Myh3	myosin, heavy polypeptide 3, skeletal muscle, embryonic	17883	ENSMUSG00000020908	NM_001099635	Mm.340090
XLOC_024330	X24h	X7d	8.29009	242.252	4.86898	8.35663	5e-05	0.00821147	chr8:104628039-104631333	-	0	Rrad	Ras-related associated with diabetes	56437	ENSMUSG00000031880	NM_019662	Mm.29467
XLOC_003727	X24h	X7d	149.745	5.68991	-4.71796	-8.13289	5e-05	0.00821147	chr11:120948483-120959000	+	0	Slc16a3	solute carrier family 16 (monocarboxylic acid transporters), member 3	80879	ENSMUSG00000025161	NM_001038653	Mm.28632
XLOC_022533	X24h	X7d	35.1229	910.8	4.69665	8.05904	5e-05	0.00821147	chr7:48830397-48848051	-	0	Csrp3	cysteine and glycine-rich protein 3	13009	ENSMUSG00000030470	NM_001198841	Mm.17235 Mm.488132
XLOC_023625	X24h	X7d	9.58586	279.5	4.8658	7.71649	5e-05	0.00821147	chr8:94533027-94570609	+	0	Cpne2	copine II	234577	ENSMUSG00000034361	NM_153507	Mm.291815
XLOC_018443	X24h	X7d	0.785788	53.0416	6.07684	7.69543	5e-05	0.00821147	chr5:116434886-116591817	+	0	Srrm4os	serine/arginine repetitive matrix 4, opposite strand	76798	ENSMUSG00000086219	NR_015595	Mm.444322
XLOC_015158	X24h	X7d	0.773482	17.2226	4.47679	7.605	5e-05	0.00821147	chr3:89520140-89675680	+	0	Kcnn3	potassium intermediate/small conductance calcium-activated channel, subfamily N, member 3	140493	ENSMUSG00000000794	NM_080466	Mm.120250
XLOC_004182	X24h	X7d	1.53296	30.1339	4.297	7.59458	5e-05	0.00821147	chr11:74383343-74590158	-	0	Rap1gap2	RAP1 GTPase activating protein 2	380711	ENSMUSG00000038807	NM_001015046	Mm.425690
XLOC_000812	X24h	X7d	0.876007	14.2837	4.02728	7.29463	5e-05	0.00821147	chr1:24257682-24587437	-	0	Col19a1	collagen, type XIX, alpha 1	12823	ENSMUSG00000026141	NM_007733	Mm.329196
XLOC_012837	X24h	X7d	1.49606	36.923	4.62528	7.28792	5e-05	0.00821147	chr2:31950246-31973442	+	0	Aif1l	allograft inflammatory factor 1-like	108897	ENSMUSG00000001864	NM_145144	Mm.24838
XLOC_015048	X24h	X7d	103.323	7.0126	-3.88107	-7.01566	5e-05	0.00821147	chr3:67374096-67400063	+	0	Mlf1	myeloid leukemia factor 1	17349	ENSMUSG00000048416	NM_001039543	Mm.10414
XLOC_004974	X24h	X7d	0.578561	22.2994	5.2684	6.98083	5e-05	0.00821147	chr12:79029162-79089670	+	0	Plekhh1	pleckstrin homology domain containing, family H (with MyTH4 domain) member 1	211945	ENSMUSG00000060716	NM_181073	Mm.478321
XLOC_007310	X24h	X7d	27.6024	370.487	3.74656	6.9232	5e-05	0.00821147	chr14:21676563-21714576	-	0	Dupd1	dual specificity phosphatase and pro isomerase domain containing 1	435391	ENSMUSG00000063821	NM_001013826	Mm.295860
XLOC_014083	X24h	X7d	6.40154	93.878	3.8743	6.87698	5e-05	0.00821147	chr2:73563280-73580452	-	0	Chrna1	cholinergic receptor, nicotinic, alpha polypeptide 1 (muscle)	11435	ENSMUSG00000027107	NM_007389	Mm.4583
XLOC_001371	X24h	X7d	447.954	32.887	-3.76776	-6.84211	5e-05	0.00821147	chr1:167372383-167393869	-	0	Mgst3	microsomal glutathione S-transferase 3	66447	ENSMUSG00000026688	NM_025569	Mm.218286
XLOC_000874	X24h	X7d	74.9096	4.43039	-4.07965	-6.74079	5e-05	0.00821147	chr1:44009281-44020156	-	0	Mettl21c	methyltransferase like 21C	433294	ENSMUSG00000047343	NM_001013799	Mm.123621
XLOC_000293	X24h	X7d	1.01391	22.7883	4.49029	6.73088	5e-05	0.00821147	chr1:87190596-87200070	+	0	Chrnd	cholinergic receptor, nicotinic, delta polypeptide	11447	ENSMUSG00000026251	NM_021600	Mm.2811
XLOC_006169	X24h	X7d	1.9098	27.9856	3.87319	6.52258	5e-05	0.00821147	chr13:117220572-117274415	+	0	Emb	embigin	13723	ENSMUSG00000021728	NM_010330	Mm.274926
XLOC_016929	X24h	X7d	7.87349	91.7241	3.54222	6.21138	5e-05	0.00821147	chr4:135759714-135815568	+	0	Myom3	myomesin family, member 3	242702	ENSMUSG00000037139	NM_001085509	Mm.318639
XLOC_010900	X24h	X7d	133.802	6.00347	-4.47815	-6.20187	5e-05	0.00821147	chr17:56079640-56109931	-	0	Plin4	perilipin 4	57435	ENSMUSG00000002831	NM_020568	Mm.12966
XLOC_000466	X24h	X7d	8.73611	124.993	3.83871	6.04488	5e-05	0.00821147	chr1:134193396-134235431	+	0	Mybph	myosin binding protein H	53311	ENSMUSG00000042451	NM_016749	Mm.379067
XLOC_021803	X24h	X7d	18.9767	1.70379	-3.47741	-5.99556	5e-05	0.00821147	chr7:126807186-126810963	+	0	Gm15676	NA	NA	ENSMUSG00000085583	NA
XLOC_025569	X24h	X7d	1.64586	21.7334	3.723	5.92584	5e-05	0.00821147	chr9:49502145-49799070	-	0	Ncam1	neural cell adhesion molecule 1	17967	ENSMUSG00000039542	NM_001081445	Mm.4974 Mm.439182
XLOC_005955	X24h	X7d	77.2797	5.44939	-3.82592	-5.91958	5e-05	0.00821147	chr13:51846674-51848500	+	0	Gadd45g	growth arrest and DNA-damage-inducible 45 gamma	23882	ENSMUSG00000021453	NM_011817	Mm.281298
XLOC_004988	X24h	X7d	4.30924	45.6881	3.40632	5.87895	5e-05	0.00821147	chr12:81631246-81666908	+	0	Ttc9	tetratricopeptide repeat domain 9	69480	ENSMUSG00000042734	NM_001033149	Mm.130002
XLOC_021373	X24h	X7d	31.5673	3.56944	-3.14466	-5.87459	5e-05	0.00821147	chr7:51510831-51599201	+	0	Ano5	anoctamin 5	233246	ENSMUSG00000055489	NM_001271879	Mm.254431 Mm.411727
XLOC_008163	X24h	X7d	152.443	16.715	-3.18905	-5.87362	5e-05	0.00821147	chr15:99717592-99725007	+	0	Gpd1	glycerol-3-phosphate dehydrogenase 1 (soluble)	14555	ENSMUSG00000023019	NM_010271	Mm.252391
XLOC_001686	X24h	X7d	190.197	22.131	-3.10336	-5.76109	5e-05	0.00821147	chr10:43579168-43584269	+	0	Cd24a	CD24a antigen	12484	ENSMUSG00000047139	NM_009846	Mm.29742
XLOC_009696	X24h	X7d	4.51095	37.731	3.06425	5.7322	5e-05	0.00821147	chr16:92601465-92826066	-	0	Runx1	runt related transcription factor 1	12394	ENSMUSG00000022952	NM_001111021	Mm.4081 Mm.470227
XLOC_024431	X24h	X7d	0.964297	0.108934	-3.14602	-5.71617	5e-05	0.00821147	chr8:115568128-115644700	-	0	Gm23677	NA	NA	ENSMUSG00000065090	NA
XLOC_004064	X24h	X7d	30.7267	3.25573	-3.23844	-5.64852	5e-05	0.00821147	chr11:67112259-67120795	-	0	2310065F04Rik	RIKEN cDNA 2310065F04 gene	74184	ENSMUSG00000087410	NR_038055	Mm.162554
XLOC_010620	X24h	X7d	53.4351	5.10818	-3.38691	-5.62924	5e-05	0.00821147	chr17:28399011-28518093	-	0	Fkbp5	FK506 binding protein 5	14229	ENSMUSG00000024222	NM_010220	Mm.276405
XLOC_007473	X24h	X7d	24.9426	2.38237	-3.38815	-5.55865	5e-05	0.00821147	chr14:50888375-50897633	-	0	Klhl33	kelch-like 33	546611	ENSMUSG00000090799	NM_001166651	Mm.390692
XLOC_007825	X24h	X7d	49.4443	4.47682	-3.46526	-5.54814	5e-05	0.00821147	chr15:31565248-31590268	+	0	Cmbl	carboxymethylenebutenolidase-like (Pseudomonas)	69574	ENSMUSG00000022235	NM_181588	Mm.28108
XLOC_023444	X24h	X7d	1.23378	12.8453	3.38009	5.53734	5e-05	0.00821147	chr8:68276527-68347704	+	0	Sh2d4a	SH2 domain containing 4A	72281	ENSMUSG00000053886	NM_028182	Mm.40974
XLOC_014992	X24h	X7d	2.31599	18.5622	3.00267	5.53386	5e-05	0.00821147	chr3:54361106-54391118	+	0	Postn	periostin, osteoblast specific factor	50706	ENSMUSG00000027750	NM_001198765	Mm.236067
XLOC_025347	X24h	X7d	3.90029	36.8181	3.23876	5.4949	5e-05	0.00821147	chr9:15005784-15045478	-	0	Panx1	pannexin 1	55991	ENSMUSG00000031934	NM_019482	Mm.142253
XLOC_008926	X24h	X7d	28.7635	1.91718	-3.90718	-5.46044	5e-05	0.00821147	chr16:27306957-27370239	+	0	Ostn	osteocrin	239790	ENSMUSG00000052276	NM_198112	Mm.390880
XLOC_023170	X24h	X7d	2.26474	19.881	3.13397	5.34143	5e-05	0.00821147	chr7:143634814-143685988	-	0	Tnfrsf22	tumor necrosis factor receptor superfamily, member 22	79202	ENSMUSG00000010751	NM_023680	Mm.261384
XLOC_009946	X24h	X7d	235.727	33.842	-2.80023	-5.29216	5e-05	0.00821147	chr17:24727828-24736149	+	0	Rpl3l	ribosomal protein L3-like	66211	ENSMUSG00000002500	NM_001163945	Mm.46198
XLOC_003591	X24h	X7d	4.9916	49.5206	3.31046	5.28135	5e-05	0.00821147	chr11:104550662-104587219	+	0	Myl4	myosin, light polypeptide 4	17896	ENSMUSG00000061086	NM_010858	Mm.390355
XLOC_009381	X24h	X7d	3.74833	41.9413	3.48405	5.25935	5e-05	0.00821147	chr16:19876567-19884290	-	0	A930003A15Rik	NA	NA	NA	NA
XLOC_013938	X24h	X7d	51.0243	6.61792	-2.94673	-5.25908	5e-05	0.00821147	chr2:32413824-32457428	-	0	Slc25a25	solute carrier family 25 (mitochondrial carrier, phosphate carrier), member 25	227731	ENSMUSG00000026819	NM_001164357	Mm.37395
XLOC_024272	X24h	X7d	6.45065	0.704972	-3.19381	-5.233	5e-05	0.00821147	chr8:85636502-85700901	-	0	Neto2	neuropilin (NRP) and tolloid (TLL)-like 2	74513	ENSMUSG00000036902	NM_001081324	Mm.126079
XLOC_007665	X24h	X7d	6.72309	51.1111	2.92644	5.11188	5e-05	0.00821147	chr14:73195501-73330554	-	0	Rb1	retinoblastoma 1	19645	ENSMUSG00000022105	NM_009029	Mm.273862
XLOC_025943	X24h	X7d	70.2951	10.3064	-2.76988	-5.1009	5e-05	0.00821147	chr9:121784015-121792507	-	0	Hhatl	hedgehog acyltransferase-like	74770	ENSMUSG00000032523	NM_029095	Mm.44195
XLOC_012476	X24h	X7d	501.285	49.3454	-3.34464	-5.08255	5e-05	0.00821147	chr19:36731730-36736604	-	0	Ppp1r3c	protein phosphatase 1, regulatory (inhibitor) subunit 3C	53412	ENSMUSG00000067279	NM_016854	Mm.24724
XLOC_000887	X24h	X7d	10.9731	123.923	3.4974	5.08065	5e-05	0.00821147	chr1:51464771-51513117	-	0	Nabp1	nucleic acid binding protein 1	109019	ENSMUSG00000026107	NM_028696	Mm.196290
XLOC_006447	X24h	X7d	27.7488	3.86366	-2.84438	-5.06797	5e-05	0.00821147	chr13:52966186-52982906	-	0	Nfil3	nuclear factor, interleukin 3, regulated	18030	ENSMUSG00000056749	NM_017373	Mm.136604
XLOC_003817	X24h	X7d	32.2871	5.35685	-2.5915	-5.0365	5e-05	0.00821147	chr11:20823354-20831476	-	0	Lgalsl	lectin, galactoside binding-like	216551	ENSMUSG00000042363	NM_173752	Mm.76694
XLOC_023492	X24h	X7d	37.5857	5.6521	-2.73332	-5.01691	5e-05	0.00821147	chr8:71568834-71587764	+	0	Slc27a1	solute carrier family 27 (fatty acid transporter), member 1	26457	ENSMUSG00000031808	NM_011977	Mm.38165
XLOC_026533	X24h	X7d	121.121	19.1207	-2.66325	-5.01009	5e-05	0.00821147	chrX:164436881-164459169	+	0	Asb11	ankyrin repeat and SOCS box-containing 11	68854	ENSMUSG00000031382	NM_026853	Mm.33225
XLOC_023376	X24h	X7d	15.1617	2.50926	-2.5951	-5.00688	5e-05	0.00821147	chr8:40862366-40922303	+	0	Slc7a2	solute carrier family 7 (cationic amino acid transporter, y+ system), member 2	11988	ENSMUSG00000031596	NM_001044740	Mm.4676
XLOC_008434	X24h	X7d	37.5137	6.35721	-2.56095	-4.99031	5e-05	0.00821147	chr15:74747718-74753025	-	0	Lynx1	Ly6/neurotoxin 1	23936	ENSMUSG00000022594	NM_011838	Mm.257067
XLOC_000032	X24h	X7d	7.37574	0.64874	-3.50708	-4.96544	5e-05	0.00821147	chr1:17097995-17164609	+	0	Gdap1	ganglioside-induced differentiation-associated-protein 1	14545	ENSMUSG00000025777	NM_010267	Mm.18218
XLOC_017113	X24h	X7d	25.1932	3.01455	-3.06302	-4.94123	5e-05	0.00821147	chr4:156215926-156235073	+	0	Perm1	PPARGC1 and ESRR induced regulator, muscle 1	74183	ENSMUSG00000078486	NM_172417	Mm.431343
XLOC_015328	X24h	X7d	24.8818	145.944	2.55225	4.94039	5e-05	0.00821147	chr3:104789033-104794459	+	0	Rhoc	ras homolog gene family, member C	11853	ENSMUSG00000002233	NM_001291859	Mm.262
XLOC_012250	X24h	X7d	6.98144	44.1585	2.6611	4.91407	5e-05	0.00821147	chr19:5344704-5355215	-	0	Cst6	cystatin E/M	73720	ENSMUSG00000024846	NM_028623	Mm.36816
XLOC_022624	X24h	X7d	145.625	24.9463	-2.54535	-4.83777	5e-05	0.00821147	chr7:80094846-80115350	-	0	Idh2	isocitrate dehydrogenase 2 (NADP+), mitochondrial	269951	ENSMUSG00000030541	NM_173011	Mm.246432 Mm.290925
XLOC_023583	X24h	X7d	174.985	25.3692	-2.78609	-4.79868	5e-05	0.00821147	chr8:85492616-85529573	+	0	Gpt2	glutamic pyruvate transaminase (alanine aminotransferase) 2	108682	ENSMUSG00000031700	NM_173866	Mm.200423
XLOC_024978	X24h	X7d	4.32788	25.9431	2.58362	4.71609	5e-05	0.00821147	chr9:65460936-65488470	+	0	Spg21	spastic paraplegia 21 homolog (human)	27965	ENSMUSG00000032388	NM_138584	Mm.272475
XLOC_025564	X24h	X7d	41.3667	5.21185	-2.9886	-4.68818	5e-05	0.00821147	chr9:48651322-48837288	-	0	Zbtb16	zinc finger and BTB domain containing 16	235320	ENSMUSG00000066687	NM_001033324	Mm.457803
XLOC_011385	X24h	X7d	20.2602	102.68	2.34144	4.60699	5e-05	0.00821147	chr18:67390704-67402837	+	0	Tubb6	tubulin, beta 6 class V	67951	ENSMUSG00000001473	NM_026473	Mm.181860
XLOC_002362	X24h	X7d	51.7909	8.67358	-2.578	-4.60111	5e-05	0.00821147	chr10:59948488-59951836	-	0	Ddit4	DNA-damage-inducible transcript 4	74747	ENSMUSG00000020108	NM_029083	Mm.21697
XLOC_006497	X24h	X7d	8.65144	1.29324	-2.74195	-4.59475	5e-05	0.00821147	chr13:59634995-59675784	-	0	Golm1	golgi membrane protein 1	105348	ENSMUSG00000021556	NM_001035122	Mm.171335
XLOC_011623	X24h	X7d	15.7372	2.93156	-2.42443	-4.57965	5e-05	0.00821147	chr18:60268300-60273267	-	0	Gm4841	predicted gene 4841	225594	ENSMUSG00000068606	NM_001034859	Mm.329460
XLOC_011527	X24h	X7d	28.7942	5.04423	-2.51307	-4.56678	5e-05	0.00821147	chr18:33437018-33464029	-	0	Nrep	neuronal regeneration related protein	27528	ENSMUSG00000042834	NM_001109988	Mm.407415
XLOC_020410	X24h	X7d	98.1308	664.773	2.76008	4.55848	5e-05	0.00821147	chr6:67035050-67080652	-	0	Gadd45a	growth arrest and DNA-damage-inducible 45 alpha	13197	ENSMUSG00000036390	NM_007836	Mm.72235
XLOC_007051	X24h	X7d	66.7711	13.3974	-2.31727	-4.45275	5e-05	0.00821147	chr14:59625280-59632008	+	0	Shisa2	shisa family member 2	219134	ENSMUSG00000044461	NM_145463	Mm.275409
XLOC_024831	X24h	X7d	101.645	18.1742	-2.48358	-4.38086	5e-05	0.00821147	chr9:45138331-45156874	+	0	Scn4b	sodium channel, type IV, beta	399548	ENSMUSG00000046480	NM_001013390	Mm.335112
XLOC_007727	X24h	X7d	8.80605	1.74945	-2.33159	-4.37045	5e-05	0.00821147	chr14:101442121-101609318	-	0	Tbc1d4	TBC1 domain family, member 4	210789	ENSMUSG00000033083	NM_001081278	Mm.320639
XLOC_026892	X24h	X7d	7.0345	32.364	2.20187	4.31243	5e-05	0.00821147	chrX:94535473-94542074	-	0	Maged1	melanoma antigen, family D, 1	94275	ENSMUSG00000025151	NM_019791	Mm.27578
XLOC_023726	X24h	X7d	15.4564	74.8053	2.27494	4.27483	5e-05	0.00821147	chr8:110721471-110741491	+	0	Mtss1l	metastasis suppressor 1-like	244654	ENSMUSG00000033763	NM_198625	Mm.490385
XLOC_020690	X24h	X7d	940.102	127.093	-2.88693	-4.24329	5e-05	0.00821147	chr6:124808940-124814296	-	0	Tpi1	triosephosphate isomerase 1	21991	ENSMUSG00000023456	NM_009415	Mm.4222 Mm.439915
XLOC_018293	X24h	X7d	79.7015	15.7703	-2.3374	-4.21872	5e-05	0.00821147	chr5:92331810-92414775	+	0	Art3	ADP-ribosyltransferase 3	109979	ENSMUSG00000034842	NM_181728	Mm.263514
XLOC_000881	X24h	X7d	24.7831	5.51215	-2.16867	-4.20639	5e-05	0.00821147	chr1:45908069-45925594	-	0	Slc40a1	solute carrier family 40 (iron-regulated transporter), member 1	53945	ENSMUSG00000025993	NM_016917	Mm.28756
XLOC_023619	X24h	X7d	598.367	133.733	-2.16168	-4.19006	5e-05	0.00821147	chr8:94179079-94180523	+	0	Mt1	metallothionein 1	17748	ENSMUSG00000031765	NM_013602	Mm.192991
XLOC_017944	X24h	X7d	38.2528	8.50062	-2.16992	-4.17645	5e-05	0.00821147	chr5:8893711-8959333	+	0	Abcb4	ATP-binding cassette, sub-family B (MDR/TAP), member 4	18670	ENSMUSG00000042476	NM_008830	Mm.297825
XLOC_021332	X24h	X7d	30.6907	7.30768	-2.07032	-4.09807	5e-05	0.00821147	chr7:45405563-45412160	+	0	Kcna7	potassium voltage-gated channel, shaker-related subfamily, member 7	16495	ENSMUSG00000038201	NM_010596	Mm.12955
XLOC_006691	X24h	X7d	2.64336	11.4363	2.11317	4.07701	5e-05	0.00821147	chr13:99421308-99516602	-	0	Map1b	microtubule-associated protein 1B	17755	ENSMUSG00000052727	NM_008634	Mm.4173 Mm.474609 Mm.474896
XLOC_022442	X24h	X7d	9.89427	44.0469	2.15437	4.07217	5e-05	0.00821147	chr7:44605536-44670882	-	0	Myh14	myosin, heavy polypeptide 14	71960	ENSMUSG00000030739	NM_001271538	Mm.158289
XLOC_011406	X24h	X7d	102.717	24.8263	-2.04874	-4.06185	5e-05	0.00821147	chr18:74779211-74806210	+	0	Acaa2	acetyl-Coenzyme A acyltransferase 2 (mitochondrial 3-oxoacyl-Coenzyme A thiolase)	52538	ENSMUSG00000036880	NM_177470	Mm.245724
XLOC_016444	X24h	X7d	3.68649	0.163808	-4.49217	-4.05901	5e-05	0.00821147	chr4:48045168-48088811	+	0	Nr4a3	nuclear receptor subfamily 4, group A, member 3	18124	ENSMUSG00000028341	NM_015743	Mm.247261 Mm.487935
XLOC_024699	X24h	X7d	4.21787	32.0758	2.9269	4.03268	5e-05	0.00821147	chr9:36832615-36879020	+	0	Fez1	fasciculation and elongation protein zeta 1 (zygin I)	235180	ENSMUSG00000032118	NM_183171	Mm.5264
XLOC_011348	X24h	X7d	35.4428	8.58218	-2.04608	-4.00175	5e-05	0.00821147	chr18:60925631-60988152	+	0	Camk2a	calcium/calmodulin-dependent protein kinase II alpha	12322	ENSMUSG00000024617	NM_001286809	Mm.131530 Mm.446530
XLOC_024179	X24h	X7d	29.9248	6.78308	-2.14133	-3.87366	5e-05	0.00821147	chr8:70834806-70839720	-	0	Arrdc2	arrestin domain containing 2	70807	ENSMUSG00000002910	NM_027560	Mm.24215
XLOC_016818	X24h	X7d	11.1972	1.8364	-2.60818	-3.84343	5e-05	0.00821147	chr4:123201422-123222412	+	0	Nt5c1a	5'-nucleotidase, cytosolic IA	230718	ENSMUSG00000054958	NM_001085502	Mm.354635
XLOC_010876	X24h	X7d	321.011	64.0645	-2.32503	-3.48816	5e-05	0.00821147	chr17:48419227-48432728	-	0	Apobec2	apolipoprotein B mRNA editing enzyme, catalytic polypeptide 2	11811	ENSMUSG00000040694	NM_009694	Mm.281793
XLOC_009189	X24h	X7d	5.90044	0.184254	-5.00105	-1.83453	5e-05	0.00821147	chr16:86011370-86167764	+	110244	Adamts5	a disintegrin-like and metallopeptidase (reprolysin type) with thrombospondin type 1 motif, 5 (aggrecanase-2)	23794	ENSMUSG00000022894	NM_011782	Mm.112933 Mm.437478
XLOC_003231	X24h	X7d	1.21667	0	-Inf	NA	5e-05	0.00821147	chr11:72491706-72493218	+	1699	Spns3	spinster homolog 3	77577	ENSMUSG00000020798	NM_029932	Mm.46185
XLOC_003773	X24h	X7d	3.42725	0	-Inf	NA	5e-05	0.00821147	chr11:5900822-5949599	-	0	Gck	glucokinase	103988	ENSMUSG00000041798	NM_001287386	Mm.220358
XLOC_005878	X24h	X7d	0	1.41828	Inf	NA	5e-05	0.00821147	chr13:35395392-35405797	+	102114	Gm22674	NA	NA	ENSMUSG00000077601	NA
XLOC_007090	X24h	X7d	1.08702	0	-Inf	NA	5e-05	0.00821147	chr14:66140859-66153117	+	0	Chrna2	cholinergic receptor, nicotinic, alpha polypeptide 2 (neuronal)	110902	ENSMUSG00000022041	NM_144803	Mm.57350
XLOC_007094	X24h	X7d	1.37485	0	-Inf	NA	5e-05	0.00821147	chr14:66784459-66793754	+	0	Gm10032	NA	NA	ENSMUSG00000057913	NA
XLOC_007922	X24h	X7d	3.75602	0	-Inf	NA	5e-05	0.00821147	chr15:61866374-61906854	+	78535	Myc	myelocytomatosis oncogene	17869	ENSMUSG00000022346	NM_001177352	Mm.2444
XLOC_007945	X24h	X7d	0	1.33099	Inf	NA	5e-05	0.00821147	chr15:62402944-62404494	+	24847	Pvt1	plasmacytoma variant translocation 1	19296	ENSMUSG00000097039	NM_011222	Mm.4608
XLOC_008653	X24h	X7d	0	2.64112	Inf	NA	5e-05	0.00821147	chr15:96464522-96474728	-	3678	Scaf11	SR-related CTD-associated factor 11	72193	ENSMUSG00000033228	NM_028148	Mm.324474 Mm.472183
XLOC_008748	X24h	X7d	0	46.4095	Inf	NA	5e-05	0.00821147	chr15:101996710-102004342	-	0	Krt8	keratin 8	16691	ENSMUSG00000049382	NM_031170	Mm.358618
XLOC_009805	X24h	X7d	0	3.233	Inf	NA	5e-05	0.00821147	chr17:10069537-10074455	+	132014	Qk	quaking	19317	ENSMUSG00000062078	NM_001159516	Mm.130694 Mm.384135 Mm.393248
XLOC_010596	X24h	X7d	1.25142	0	-Inf	NA	5e-05	0.00821147	chr17:26467317-26491038	-	14550	Dusp1	dual specificity phosphatase 1	19252	ENSMUSG00000024190	NM_013642	Mm.239041
XLOC_011320	X24h	X7d	0	0.974932	Inf	NA	5e-05	0.00821147	chr18:57419912-57430063	+	0	4930511M06Rik	RIKEN cDNA 4930511M06 gene	75084	ENSMUSG00000086607	NR_015494	Mm.243841
XLOC_014975	X24h	X7d	0	1.46445	Inf	NA	5e-05	0.00821147	chr3:41239414-41247024	+	156367	Pgrmc2	progesterone receptor membrane component 2	70804	ENSMUSG00000049940	NM_027558	Mm.40321
XLOC_016515	X24h	X7d	0	1.11491	Inf	NA	5e-05	0.00821147	chr4:66878646-66880019	+	0	Tlr4	toll-like receptor 4	21898	ENSMUSG00000039005	NM_021297	Mm.38049
XLOC_016990	X24h	X7d	0	3.24474	Inf	NA	5e-05	0.00821147	chr4:141746674-141759263	+	0	Agmat	agmatine ureohydrolase (agmatinase)	75986	ENSMUSG00000040706	NM_001081408	Mm.30032
XLOC_019857	X24h	X7d	0	2.18998	Inf	NA	5e-05	0.00821147	chr6:91647754-91651185	+	32880	Slc6a6	solute carrier family 6 (neurotransmitter transporter, taurine), member 6	21366	ENSMUSG00000030096	NM_009320	Mm.395650
XLOC_020874	X24h	X7d	0	2.23261	Inf	NA	5e-05	0.00821147	chr6:146001663-146006360	-	36439	Sspn	sarcospan	16651	ENSMUSG00000030255	NM_010656	Mm.49689
XLOC_022509	X24h	X7d	22.5485	0	-Inf	NA	5e-05	0.00821147	chr7:46711996-46715688	-	0	Saa3	serum amyloid A 3	20210	ENSMUSG00000040026	NM_011315	Mm.14277
XLOC_024270	X24h	X7d	1.54144	0	-Inf	NA	5e-05	0.00821147	chr8:85490020-85492413	-	161	Gpt2	glutamic pyruvate transaminase (alanine aminotransferase) 2	108682	ENSMUSG00000031700	NM_173866	Mm.200423
XLOC_025631	X24h	X7d	0	1.163	Inf	NA	5e-05	0.00821147	chr9:57599991-57606281	-	0	Cplx3	complexin 3	235415	ENSMUSG00000039714	NM_146223	Mm.35242
XLOC_025698	X24h	X7d	2.56372	0	-Inf	NA	5e-05	0.00821147	chr9:67829711-67832330	-	0	C2cd4a	C2 calcium-dependent domain containing 4A	244911	ENSMUSG00000047990	NM_001163143	Mm.325849
XLOC_001274	X24h	X7d	0.282753	5.7227	4.33908	6.30003	0.0001	0.0148542	chr1:151240188-151246973	-	13849	Gm24402	NA	NA	ENSMUSG00000088498	NA
XLOC_006526	X24h	X7d	30.5067	3.00778	-3.34235	-5.19693	0.0001	0.0148542	chr13:62836881-62858706	-	0	Fbp2	fructose bisphosphatase 2	14120	ENSMUSG00000021456	NM_007994	Mm.391871
XLOC_010901	X24h	X7d	25.8686	2.5753	-3.32839	-5.19027	0.0001	0.0148542	chr17:56111512-56117548	-	0	Plin5	perilipin 5	66968	ENSMUSG00000011305	NM_001077348	Mm.254985
XLOC_023761	X24h	X7d	35.2951	3.64551	-3.27528	-4.91713	0.0001	0.0148542	chr8:119659432-119688401	+	0	Wfdc1	WAP four-disulfide core domain 1	67866	ENSMUSG00000023336	NM_023395	Mm.87599
XLOC_013293	X24h	X7d	53.1297	8.73463	-2.6047	-4.75786	0.0001	0.0148542	chr2:119351241-119354343	+	0	Chac1	ChaC, cation transport regulator 1	69065	ENSMUSG00000027313	NM_026929	Mm.35083
XLOC_011977	X24h	X7d	167.079	14.1669	-3.55994	-4.6366	0.0001	0.0148542	chr19:20492563-20643557	+	0	Aldh1a1	aldehyde dehydrogenase family 1, subfamily A1	11668	ENSMUSG00000053279	NM_013467	Mm.250866
XLOC_015089	X24h	X7d	1.99754	13.7697	2.7852	4.45984	0.0001	0.0148542	chr3:85970885-86131620	+	0	Sh3d19	SH3 domain protein D19	27059	ENSMUSG00000028082	NM_001082414	Mm.2454
XLOC_019158	X24h	X7d	49.1587	6.38555	-2.94456	-4.36358	0.0001	0.0148542	chr5:116038740-116099850	-	0	Tmem233	transmembrane protein 233	545798	ENSMUSG00000079278	NM_001101546	Mm.483995
XLOC_025133	X24h	X7d	12.3324	2.52574	-2.28767	-4.31292	0.0001	0.0148542	chr9:102506137-102546247	+	0	Ky	kyphoscoliosis peptidase	16716	ENSMUSG00000035606	NM_024291	Mm.101692
XLOC_019916	X24h	X7d	23.1277	100.362	2.11751	4.07149	0.0001	0.0148542	chr6:112273757-112330423	+	0	Lmcd1	LIM and cysteine-rich domains 1	30937	ENSMUSG00000057604	NM_144799	Mm.234441
XLOC_005113	X24h	X7d	22.6852	5.17062	-2.13334	-3.95679	0.0001	0.0148542	chr12:108370964-108702306	+	0	Eml1	echinoderm microtubule associated protein like 1	68519	ENSMUSG00000058070	NM_001043335	Mm.236645
XLOC_013774	X24h	X7d	0	3.76704	Inf	NA	0.0001	0.0148542	chr2:3408984-3422648	-	0	Meig1	meiosis expressed gene 1	104362	ENSMUSG00000026650	NM_008579	Mm.2688
XLOC_024295	X24h	X7d	0	1.08914	Inf	NA	0.0001	0.0148542	chr8:93499212-93567039	-	0	Ces5a	carboxylesterase 5A	67935	ENSMUSG00000058019	NM_001003951	Mm.65457 Mm.200622 Mm.390064
XLOC_011482	X24h	X7d	7.75783	0.437484	-4.14835	-6.11448	0.00015	0.02056	chr18:15389393-15403684	-	0	Aqp4	aquaporin 4	11829	ENSMUSG00000024411	NM_009700	Mm.250786 Mm.489568
XLOC_001302	X24h	X7d	9.09129	41.1811	2.17942	4.24574	0.00015	0.02056	chr1:155777975-155812899	-	0	Qsox1	quiescin Q6 sulfhydryl oxidase 1	104009	ENSMUSG00000033684	NM_001024945	Mm.27035
XLOC_015841	X24h	X7d	39.8826	203.133	2.34859	4.17292	0.00015	0.02056	chr3:88481147-88503332	-	0	Lmna	lamin A	16905	ENSMUSG00000028063	NM_001002011	Mm.243014 Mm.471227
XLOC_004997	X24h	X7d	39.0617	8.71258	-2.16458	-4.12412	0.00015	0.02056	chr12:83987650-83993875	+	0	Acot2	acyl-CoA thioesterase 2	171210	ENSMUSG00000021226	NM_134188	Mm.371675
XLOC_000409	X24h	X7d	5.80439	1.2966	-2.16241	-4.09336	0.00015	0.02056	chr1:118627944-118685168	+	0	Tfcp2l1	transcription factor CP2-like 1	81879	ENSMUSG00000026380	NM_023755	Mm.24621
XLOC_000484	X24h	X7d	1.37544	10.633	2.95058	4.06135	0.00015	0.02056	chr1:135836307-135852316	+	0	Tnnt2	troponin T2, cardiac	21956	ENSMUSG00000026414	NM_001130174	Mm.247470
XLOC_009947	X24h	X7d	143.839	33.9405	-2.08338	-4.02018	0.00015	0.02056	chr17:24736596-24742868	+	0	Msrb1	methionine sulfoxide reductase B1	27361	ENSMUSG00000075705	NM_013759	Mm.28212
XLOC_015988	X24h	X7d	3.82534	14.1633	1.8885	3.71385	0.00015	0.02056	chr3:101040010-101110166	-	0	Ptgfrn	prostaglandin F2 receptor negative regulator	19221	ENSMUSG00000027864	NM_011197	Mm.24807
XLOC_011625	X24h	X7d	23.8246	6.57581	-1.85721	-3.63196	0.00015	0.02056	chr18:60572944-60592034	-	0	Myoz3	myozenin 3	170947	ENSMUSG00000049173	NM_133363	Mm.159257
XLOC_007623	X24h	X7d	39.1757	6.00473	-2.70579	-3.3738	0.00015	0.02056	chr14:66084371-66124522	-	0	Ephx2	epoxide hydrolase 2, cytoplasmic	13850	ENSMUSG00000022040	NM_001271402	Mm.15295
XLOC_009771	X24h	X7d	1.5665	0	-Inf	NA	0.00015	0.02056	chr17:8590754-8592044	+	0	Pde10a	phosphodiesterase 10A	23984	ENSMUSG00000023868	NM_001290707	Mm.87161
XLOC_009775	X24h	X7d	1.931	0	-Inf	NA	0.00015	0.02056	chr17:8610531-8611738	+	0	Pde10a	phosphodiesterase 10A	23984	ENSMUSG00000023868	NM_001290707	Mm.87161
XLOC_026304	X24h	X7d	2.04786	0	-Inf	NA	0.00015	0.02056	chrX:101377336-101385624	+	0	Gjb1	gap junction protein, beta 1	14618	ENSMUSG00000047797	NM_001302496	Mm.21198
XLOC_004150	X24h	X7d	2.09415	18.2002	3.11952	4.94985	0.0002	0.0255764	chr11:72344718-72362532	-	0	Tekt1	tektin 1	21689	ENSMUSG00000020799	NM_001282006	Mm.42257
XLOC_009764	X24h	X7d	1.61368	0.221245	-2.86664	-4.94861	0.0002	0.0255764	chr17:8525206-8552103	+	0	Pde10a	phosphodiesterase 10A	23984	ENSMUSG00000023868	NM_001290707	Mm.87161
XLOC_023618	X24h	X7d	462.768	122.547	-1.91695	-3.7901	0.0002	0.0255764	chr8:94172617-94173567	+	0	Mt2	metallothionein 2	17750	ENSMUSG00000031762	NM_008630	Mm.147226
XLOC_004459	X24h	X7d	15.653	57.541	1.87815	3.57486	0.0002	0.0255764	chr11:100368855-100397790	-	0	Jup	junction plakoglobin	16480	ENSMUSG00000001552	NM_010593	Mm.299774
XLOC_024678	X24h	X7d	1.13979	0	-Inf	NA	0.0002	0.0255764	chr9:32834167-32836209	+	62	RP23-93M1.2	NA	NA	ENSMUSG00000099148	NA
XLOC_017694	X24h	X7d	21.14	91.3733	2.11179	4.09608	0.00025	0.0310562	chr4:133964738-133967991	-	0	Hmgn2	high mobility group nucleosomal binding domain 2	15331	ENSMUSG00000003038	NM_016957	Mm.319660
XLOC_012093	X24h	X7d	76.777	337.159	2.13468	3.92817	0.00025	0.0310562	chr19:42035752-42045111	+	0	Ankrd2	ankyrin repeat domain 2 (stretch responsive muscle)	56642	ENSMUSG00000025172	NM_020033	Mm.143737
XLOC_005680	X24h	X7d	49.1432	12.4745	-1.97801	-3.80868	0.00025	0.0310562	chr12:113306293-113429516	-	0	Gm17421	NA	NA	ENSMUSG00000090726	NA
XLOC_011340	X24h	X7d	31.9269	8.26654	-1.94942	-3.76392	0.00025	0.0310562	chr18:60375940-60444687	+	0	Iigp1	interferon inducible GTPase 1	60440	ENSMUSG00000054072	NM_001146275	Mm.261140
XLOC_018208	X24h	X7d	2.91931	36.5462	3.64602	5.3034	0.0003	0.0355496	chr5:66676120-66687234	+	0	Uchl1	ubiquitin carboxy-terminal hydrolase L1	22223	ENSMUSG00000029223	NM_011670	Mm.29807
XLOC_002313	X24h	X7d	661.358	47.2978	-3.80559	-5.15066	0.0003	0.0355496	chr10:40287457-40302188	-	0	Amd1	S-adenosylmethionine decarboxylase 1	11702	ENSMUSG00000075232	NM_009665	Mm.253533
XLOC_024432	X24h	X7d	1.2328	0.164865	-2.90258	-4.83739	0.0003	0.0355496	chr8:115645014-115668892	-	14048	Maf	avian musculoaponeurotic fibrosarcoma (v-maf) AS42 oncogene homolog	17132	ENSMUSG00000055435	NM_001025577	Mm.275549 Mm.439772 Mm.488377
XLOC_001524	X24h	X7d	63.0744	12.3297	-2.35491	-4.10823	0.0003	0.0355496	chr1:193272159-193273188	-	0	G0s2	G0/G1 switch gene 2	14373	ENSMUSG00000009633	NM_008059	Mm.439721
XLOC_001020	X24h	X7d	0.834969	3.85301	2.20619	3.90899	0.0003	0.0355496	chr1:78567111-78606949	-	28937	Mogat1	monoacylglycerol O-acyltransferase 1	68393	ENSMUSG00000012187	NM_026713	Mm.41325
XLOC_013522	X24h	X7d	152.947	33.502	-2.19071	-3.90747	0.0003	0.0355496	chr2:152911351-152923065	+	0	Mylk2	myosin, light polypeptide kinase 2, skeletal muscle	228785	ENSMUSG00000027470	NM_001081044	Mm.250604
XLOC_024814	X24h	X7d	54.1481	13.4338	-2.01104	-3.90039	0.0003	0.0355496	chr9:44396860-44403106	+	0	Slc37a4	solute carrier family 37 (glucose-6-phosphate transporter), member 4	14385	ENSMUSG00000032114	NM_001293630	Mm.30087 Mm.486672
XLOC_017314	X24h	X7d	59.9495	240.267	2.00282	3.84278	0.0003	0.0355496	chr4:57943372-57956431	-	0	Txn1	thioredoxin 1	22166	ENSMUSG00000028367	NM_011660	Mm.260618
XLOC_016285	X24h	X7d	1.28969	0	-Inf	NA	0.0003	0.0355496	chr4:11125864-11127075	+	0	Gm11827	predicted gene 11827	100503518	ENSMUSG00000086765	XR_881117
XLOC_006346	X24h	X7d	2.81335	17.3066	2.62096	4.59892	0.00035	0.0397901	chr13:32842091-32851185	-	0	Serpinb1a	serine (or cysteine) peptidase inhibitor, clade B, member 1a	66222	ENSMUSG00000044734	NM_025429	Mm.20144
XLOC_009734	X24h	X7d	1.25793	8.52441	2.76055	4.36975	0.00035	0.0397901	chr17:3326572-3557762	+	0	Tiam2	T cell lymphoma invasion and metastasis 2	24001	ENSMUSG00000023800	NM_001122998	Mm.137134
XLOC_006352	X24h	X7d	7.55825	34.2383	2.17949	3.99918	0.00035	0.0397901	chr13:34074279-34078008	-	0	Tubb2a	tubulin, beta 2A class IIA	22151	ENSMUSG00000058672	NM_009450	Mm.422827
XLOC_016678	X24h	X7d	96.436	20.713	-2.21904	-3.91835	0.00035	0.0397901	chr4:102254741-102607312	+	0	Pde4b	phosphodiesterase 4B, cAMP specific	18578	ENSMUSG00000028525	NM_001177980	Mm.20181
XLOC_001031	X24h	X7d	24.109	6.19794	-1.95971	-3.82582	0.00035	0.0397901	chr1:82231383-82292287	-	0	Irs1	insulin receptor substrate 1	16367	ENSMUSG00000055980	NM_010570	Mm.4952
XLOC_023332	X24h	X7d	3.72187	16.3609	2.13615	3.77067	0.00035	0.0397901	chr8:26977335-26981462	+	0	Zfp703	zinc finger protein 703	353310	ENSMUSG00000085795	NM_001101502	Mm.212469
XLOC_008775	X24h	X7d	26.34	6.02586	-2.12802	-3.74298	0.00035	0.0397901	chr15:103530278-103537992	-	0	Ppp1r1a	protein phosphatase 1, regulatory (inhibitor) subunit 1A	58200	ENSMUSG00000022490	NM_021391	Mm.143788
XLOC_025934	X24h	X7d	13.3502	54.8478	2.03857	3.70793	0.00035	0.0397901	chr9:120012613-120023613	-	0	Xirp1	xin actin-binding repeat containing 1	22437	ENSMUSG00000079243	NM_001081339	Mm.10117
XLOC_016484	X24h	X7d	6.81618	25.1436	1.88316	3.69358	0.00035	0.0397901	chr4:59189549-59222961	+	0	Ugcg	UDP-glucose ceramide glucosyltransferase	22234	ENSMUSG00000028381	NM_011673	Mm.198803
XLOC_003030	X24h	X7d	13.665	75.5877	2.46767	3.66864	0.00035	0.0397901	chr11:54303823-54364735	+	0	Acsl6	acyl-CoA synthetase long-chain family member 6	216739	ENSMUSG00000020333	NM_001033597	Mm.267478
XLOC_019532	X24h	X7d	35.0105	9.34034	-1.90624	-3.71808	0.0004	0.0438517	chr6:34476307-34505610	+	0	Bpgm	2,3-bisphosphoglycerate mutase	12183	ENSMUSG00000038871	NM_007563	Mm.282863
XLOC_010347	X24h	X7d	3.23345	11.9871	1.89034	3.68126	0.0004	0.0438517	chr17:71183562-71250080	+	0	Lpin2	lipin 2	64898	ENSMUSG00000024052	NM_001164885	Mm.227924
XLOC_012233	X24h	X7d	1.59538	0	-Inf	NA	0.0004	0.0438517	chr19:4496787-4498583	-	0	2010003K11Rik	RIKEN cDNA 2010003K11 gene	69861	ENSMUSG00000042041	NM_027237	Mm.282978
XLOC_016923	X24h	X7d	1.23179	0	-Inf	NA	0.0004	0.0438517	chr4:135056624-135058202	+	60017	Gm16225	NA	NA	ENSMUSG00000086884	NA
XLOC_022511	X24h	X7d	3.35154	0	-Inf	NA	0.0004	0.0438517	chr7:46740498-46742980	-	0	Saa1	serum amyloid A 1	20208	ENSMUSG00000074115	NM_009117	Mm.148800
XLOC_024883	X24h	X7d	6.29708	140.02	4.4748	6.03143	0.00045	0.0476735	chr9:53850250-53853849	+	0	Sln	sarcolipin	66402	ENSMUSG00000042045	NM_025540	Mm.29132
XLOC_025166	X24h	X7d	17.5629	2.39906	-2.87199	-4.41419	0.00045	0.0476735	chr9:107296688-107301961	+	0	Cish	cytokine inducible SH2-containing protein	12700	ENSMUSG00000032578	NM_009895	Mm.4592
XLOC_012714	X24h	X7d	3.83283	18.5152	2.27223	3.94881	0.00045	0.0476735	chr2:19657914-19662959	+	0	Otud1	OTU domain containing 1	71198	ENSMUSG00000043415	NM_027715	Mm.83981
XLOC_007896	X24h	X7d	2.36236	9.95742	2.07554	3.85087	0.00045	0.0476735	chr15:57912198-57970068	+	0	Tbc1d31	TBC1 domain family, member 31	210544	ENSMUSG00000022364	NM_001081396	Mm.390835
XLOC_012139	X24h	X7d	5.4292	22.3978	2.04455	3.80304	0.00045	0.0476735	chr19:46304736-46327156	+	0	Nfkb2	nuclear factor of kappa light polypeptide gene enhancer in B cells 2, p49/p100	18034	ENSMUSG00000025225	NM_001177369	Mm.102365
XLOC_014389	X24h	X7d	48.2484	12.416	-1.95828	-3.76593	0.00045	0.0476735	chr2:114047282-114052811	-	0	Actc1	actin, alpha, cardiac muscle 1	11464	ENSMUSG00000068614	NM_009608	Mm.686
XLOC_010988	X24h	X7d	21.5839	5.46714	-1.9811	-3.18078	0.00045	0.0476735	chr17:79333481-79355862	-	0	Cdc42ep3	CDC42 effector protein (Rho GTPase binding) 3	260409	ENSMUSG00000036533	NM_026514	Mm.140601
XLOC_008652	X24h	X7d	0	2.93172	Inf	NA	0.00045	0.0476735	chr15:96463559-96464420	-	2715	Scaf11	SR-related CTD-associated factor 11	72193	ENSMUSG00000033228	NM_028148	Mm.324474 Mm.472183
XLOC_014968	X24h	X7d	0	1.00209	Inf	NA	0.00045	0.0476735	chr3:41204749-41206412	+	121702	Pgrmc2	progesterone receptor membrane component 2	70804	ENSMUSG00000049940	NM_027558	Mm.40321
XLOC_024883	X4d	X14d	9.42969	881.478	6.54657	9.4465	5e-05	0.00821147	chr9:53850250-53853849	+	0	Sln	sarcolipin	66402	ENSMUSG00000042045	NM_025540	Mm.29132
XLOC_006169	X4d	X14d	4.24347	39.5117	3.21896	5.99432	5e-05	0.00821147	chr13:117220572-117274415	+	0	Emb	embigin	13723	ENSMUSG00000021728	NM_010330	Mm.274926
XLOC_003727	X4d	X14d	45.6166	4.0886	-3.47988	-5.8325	5e-05	0.00821147	chr11:120948483-120959000	+	0	Slc16a3	solute carrier family 16 (monocarboxylic acid transporters), member 3	80879	ENSMUSG00000025161	NM_001038653	Mm.28632
XLOC_011482	X4d	X14d	6.49686	0.502001	-3.69398	-5.70082	5e-05	0.00821147	chr18:15389393-15403684	-	0	Aqp4	aquaporin 4	11829	ENSMUSG00000024411	NM_009700	Mm.250786 Mm.489568
XLOC_021522	X4d	X14d	0.151447	1.44983	3.259	5.54415	5e-05	0.00821147	chr7:91066659-91090654	+	50	Dlg2	discs, large homolog 2 (Drosophila)	23859	ENSMUSG00000052572	NM_001243046	Mm.147213 Mm.257035
XLOC_018208	X4d	X14d	7.22155	64.71	3.16361	5.4725	5e-05	0.00821147	chr5:66676120-66687234	+	0	Uchl1	ubiquitin carboxy-terminal hydrolase L1	22223	ENSMUSG00000029223	NM_011670	Mm.29807
XLOC_003915	X4d	X14d	0.475526	5.23562	3.46076	5.37552	5e-05	0.00821147	chr11:48904573-48927172	-	0	Gm12185	predicted gene 12185	620913	ENSMUSG00000048852	NM_001045540	Mm.452174
XLOC_023417	X4d	X14d	2.47853	22.723	3.1966	5.2973	5e-05	0.00821147	chr8:56294551-56321046	+	0	Hpgd	hydroxyprostaglandin dehydrogenase 15 (NAD)	15446	ENSMUSG00000031613	NM_008278	Mm.18832
XLOC_007294	X4d	X14d	2.72873	20.7461	2.92654	5.21876	5e-05	0.00821147	chr14:20140057-20181782	-	0	Kcnk5	potassium channel, subfamily K, member 5	16529	ENSMUSG00000023243	NM_021542	Mm.68998
XLOC_019720	X4d	X14d	0.206655	21.0315	6.66918	5.11726	5e-05	0.00821147	chr6:67115252-67143158	+	0	A430010J10Rik	NA	NA	ENSMUSG00000097603	NA
XLOC_001686	X4d	X14d	122.257	19.0461	-2.68235	-5.11214	5e-05	0.00821147	chr10:43579168-43584269	+	0	Cd24a	CD24a antigen	12484	ENSMUSG00000047139	NM_009846	Mm.29742
XLOC_016649	X4d	X14d	12.1963	129.27	3.40587	5.00953	5e-05	0.00821147	chr4:95524398-95926950	+	0	Fggy	FGGY carbohydrate kinase domain containing	75578	ENSMUSG00000028573	NM_001113412	Mm.276098
XLOC_005111	X4d	X14d	4.24182	26.56	2.6465	4.99771	5e-05	0.00821147	chr12:108305564-108331148	+	0	Hhipl1	hedgehog interacting protein-like 1	214305	ENSMUSG00000021260	NM_001044380	Mm.36423
XLOC_018449	X4d	X14d	13.7936	2.20952	-2.64219	-4.78609	5e-05	0.00821147	chr5:117780704-117956967	+	0	Nos1	nitric oxide synthase 1, neuronal	18125	ENSMUSG00000029361	NM_008712	Mm.44249 Mm.442195
XLOC_002913	X4d	X14d	0.338242	4.02033	3.57118	4.66124	5e-05	0.00821147	chr11:44000901-44031491	+	0	Gm12153	predicted gene 12153	102638460	ENSMUSG00000087172	XR_388595	Mm.338774
XLOC_019916	X4d	X14d	16.4008	88.954	2.43929	4.63519	5e-05	0.00821147	chr6:112273757-112330423	+	0	Lmcd1	LIM and cysteine-rich domains 1	30937	ENSMUSG00000057604	NM_144799	Mm.234441
XLOC_006691	X4d	X14d	5.13854	32.6691	2.6685	4.61021	5e-05	0.00821147	chr13:99421308-99516602	-	0	Map1b	microtubule-associated protein 1B	17755	ENSMUSG00000052727	NM_008634	Mm.4173 Mm.474609 Mm.474896
XLOC_000126	X4d	X14d	42.7636	8.77956	-2.28416	-4.42885	5e-05	0.00821147	chr1:53061643-53068079	+	0	Mstn	myostatin	17700	ENSMUSG00000026100	NM_010834	Mm.3514
XLOC_000293	X4d	X14d	9.96847	48.0087	2.26785	4.42729	5e-05	0.00821147	chr1:87190596-87200070	+	0	Chrnd	cholinergic receptor, nicotinic, delta polypeptide	11447	ENSMUSG00000026251	NM_021600	Mm.2811
XLOC_000294	X4d	X14d	14.265	70.2764	2.30056	4.39226	5e-05	0.00821147	chr1:87205775-87212576	+	0	Chrng	cholinergic receptor, nicotinic, gamma polypeptide	11449	ENSMUSG00000026253	NM_009604	Mm.2810
XLOC_023619	X4d	X14d	1082.71	214.057	-2.33858	-4.3784	5e-05	0.00821147	chr8:94179079-94180523	+	0	Mt1	metallothionein 1	17748	ENSMUSG00000031765	NM_013602	Mm.192991
XLOC_023659	X4d	X14d	23.5279	4.12748	-2.51104	-4.36872	5e-05	0.00821147	chr8:104847067-104874172	+	0	Ces2c	carboxylesterase 2C	234671	ENSMUSG00000061825	NM_145603	Mm.28191
XLOC_022533	X4d	X14d	161.227	926.903	2.52333	4.34355	5e-05	0.00821147	chr7:48830397-48848051	-	0	Csrp3	cysteine and glycine-rich protein 3	13009	ENSMUSG00000030470	NM_001198841	Mm.17235 Mm.488132
XLOC_015089	X4d	X14d	3.44979	22.9617	2.73464	4.29202	5e-05	0.00821147	chr3:85970885-86131620	+	0	Sh3d19	SH3 domain protein D19	27059	ENSMUSG00000028082	NM_001082414	Mm.2454
XLOC_000812	X4d	X14d	4.13168	19.3488	2.22744	4.2318	5e-05	0.00821147	chr1:24257682-24587437	-	0	Col19a1	collagen, type XIX, alpha 1	12823	ENSMUSG00000026141	NM_007733	Mm.329196
XLOC_019071	X4d	X14d	35.733	8.11301	-2.13895	-4.21016	5e-05	0.00821147	chr5:107083925-107090171	-	16397	Tgfbr3	transforming growth factor, beta receptor III	21814	ENSMUSG00000029287	NM_011578	Mm.200775
XLOC_023444	X4d	X14d	3.47081	15.9889	2.20373	4.18353	5e-05	0.00821147	chr8:68276527-68347704	+	0	Sh2d4a	SH2 domain containing 4A	72281	ENSMUSG00000053886	NM_028182	Mm.40974
XLOC_012837	X4d	X14d	24.3161	119.993	2.30298	4.18105	5e-05	0.00821147	chr2:31950246-31973442	+	0	Aif1l	allograft inflammatory factor 1-like	108897	ENSMUSG00000001864	NM_145144	Mm.24838
XLOC_001274	X4d	X14d	2.01233	8.65015	2.10386	4.13952	5e-05	0.00821147	chr1:151240188-151246973	-	13849	Gm24402	NA	NA	ENSMUSG00000088498	NA
XLOC_001020	X4d	X14d	1.97653	9.73993	2.30094	3.64596	5e-05	0.00821147	chr1:78567111-78606949	-	28937	Mogat1	monoacylglycerol O-acyltransferase 1	68393	ENSMUSG00000012187	NM_026713	Mm.41325
XLOC_002242	X4d	X14d	0	5.61314	Inf	NA	5e-05	0.00821147	chr10:21402513-21410756	-	5927	Aldh8a1	aldehyde dehydrogenase 8 family, member A1	237320	ENSMUSG00000037542	NM_178713	Mm.90181
XLOC_003229	X4d	X14d	2.23896	0	-Inf	NA	5e-05	0.00821147	chr11:72435477-72438562	+	0	Ggt6	gamma-glutamyltransferase 6	71522	ENSMUSG00000040471	NM_027819	Mm.23336
XLOC_004545	X4d	X14d	5.32743	0	-Inf	NA	5e-05	0.00821147	chr11:106300260-106301896	-	0	Gh	growth hormone	14599	ENSMUSG00000020713	NM_008117	Mm.343934
XLOC_011318	X4d	X14d	0	1.04607	Inf	NA	5e-05	0.00821147	chr18:57415899-57418103	+	0	4930511M06Rik	RIKEN cDNA 4930511M06 gene	75084	ENSMUSG00000086607	NR_015494	Mm.243841
XLOC_011323	X4d	X14d	0	0.986248	Inf	NA	5e-05	0.00821147	chr18:57435238-57437080	+	0	4930511M06Rik	RIKEN cDNA 4930511M06 gene	75084	ENSMUSG00000086607	NR_015494	Mm.243841
XLOC_013627	X4d	X14d	0	13.3211	Inf	NA	5e-05	0.00821147	chr2:164332764-164334394	+	0	Svs5	seminal vesicle secretory protein 5	20944	ENSMUSG00000017004	NM_009301	Mm.140154
XLOC_014682	X4d	X14d	0	1.95192	Inf	NA	5e-05	0.00821147	chr2:164235928-164238341	-	0	Svs2	seminal vesicle secretory protein 2	53878	ENSMUSG00000040132	NM_017390	Mm.99395
XLOC_014684	X4d	X14d	0	12.8062	Inf	NA	5e-05	0.00821147	chr2:164275955-164278307	-	0	Svs4	seminal vesicle secretory protein 4	20941	ENSMUSG00000016998	NM_009300	Mm.1286
XLOC_021497	X4d	X14d	0	1.90776	Inf	NA	5e-05	0.00821147	chr7:90938138-90939989	+	150715	Dlg2	discs, large homolog 2 (Drosophila)	23859	ENSMUSG00000052572	NM_001243046	Mm.147213 Mm.257035
XLOC_025631	X4d	X14d	1.22958	0	-Inf	NA	5e-05	0.00821147	chr9:57599991-57606281	-	0	Cplx3	complexin 3	235415	ENSMUSG00000039714	NM_146223	Mm.35242
XLOC_026304	X4d	X14d	3.56776	0	-Inf	NA	5e-05	0.00821147	chrX:101377336-101385624	+	0	Gjb1	gap junction protein, beta 1	14618	ENSMUSG00000047797	NM_001302496	Mm.21198
XLOC_014107	X4d	X14d	0.619569	3.81906	2.62388	4.4681	0.0001	0.0148542	chr2:77009894-77173601	-	0	Ccdc141	coiled-coil domain containing 141	545428	ENSMUSG00000044033	NM_001025576	Mm.26579
XLOC_005093	X4d	X14d	23.6004	4.69488	-2.32965	-4.28639	0.0001	0.0148542	chr12:104406618-104414419	+	0	Serpina3n	serine (or cysteine) peptidase inhibitor, clade A, member 3N	20716	ENSMUSG00000021091	NM_009252	Mm.482074
XLOC_007844	X4d	X14d	0	0.917997	Inf	NA	0.0001	0.0148542	chr15:36381267-36383229	+	72310	Rpl7a-ps3	NA	NA	ENSMUSG00000068579	NA
XLOC_026533	X4d	X14d	67.2585	11.6764	-2.52613	-4.57982	0.00015	0.02056	chrX:164436881-164459169	+	0	Asb11	ankyrin repeat and SOCS box-containing 11	68854	ENSMUSG00000031382	NM_026853	Mm.33225
XLOC_013918	X4d	X14d	28.8063	3.92583	-2.87532	-4.41056	0.00015	0.02056	chr2:30795258-30803664	-	0	1700001O22Rik	RIKEN cDNA 1700001O22 gene	73598	ENSMUSG00000044320	NM_198000	Mm.34166
XLOC_016929	X4d	X14d	22.8112	144.364	2.66189	4.35159	0.00015	0.02056	chr4:135759714-135815568	+	0	Myom3	myomesin family, member 3	242702	ENSMUSG00000037139	NM_001085509	Mm.318639
XLOC_022367	X4d	X14d	13.3201	64.3666	2.27271	4.18556	0.00015	0.02056	chr7:31130008-31156619	-	0	Gramd1a	GRAM domain containing 1A	52857	ENSMUSG00000001248	NM_027898	Mm.27366
XLOC_005317	X4d	X14d	5.4156	27.8428	2.36211	4.16717	0.00015	0.02056	chr12:25093798-25096092	-	0	Id2	inhibitor of DNA binding 2	15902	ENSMUSG00000020644	NM_010496	Mm.34871
XLOC_008748	X4d	X14d	12.5807	51.6476	2.03749	4.01377	0.0002	0.0255764	chr15:101996710-102004342	-	0	Krt8	keratin 8	16691	ENSMUSG00000049382	NM_031170	Mm.358618
XLOC_002926	X4d	X14d	0	1.15127	Inf	NA	0.0002	0.0255764	chr11:44089692-44090922	+	0	Gm12153	predicted gene 12153	102638460	ENSMUSG00000087172	XR_388595	Mm.338774
XLOC_002265	X4d	X14d	1.79233	8.89828	2.31169	4.06865	0.00025	0.0310562	chr10:24773083-24836352	-	0	Enpp3	ectonucleotide pyrophosphatase/phosphodiesterase 3	209558	ENSMUSG00000019989	NM_134005	Mm.338425
XLOC_008917	X4d	X14d	1.45167	8.1707	2.49274	4.24216	0.0003	0.0355496	chr16:24096007-24105883	+	107154	Bcl6	B cell leukemia/lymphoma 6	12053	ENSMUSG00000022508	NM_009744	Mm.347398
XLOC_024363	X4d	X14d	43.5125	11.2289	-1.95421	-3.80069	0.0003	0.0355496	chr8:107388224-107403205	-	0	Nqo1	NAD(P)H dehydrogenase, quinone 1	18104	ENSMUSG00000003849	NM_008706	Mm.252
XLOC_023536	X4d	X14d	2.2096	7.92641	1.84288	3.61437	0.0003	0.0355496	chr8:81715199-82128254	+	0	Inpp4b	inositol polyphosphate-4-phosphatase, type II	234515	ENSMUSG00000037940	NM_001024617	Mm.324468
XLOC_006345	X4d	X14d	93.752	14.9522	-2.6485	-4.14743	0.00035	0.0397901	chr13:32700678-32784053	-	0	Mylk4	myosin light chain kinase family, member 4	238564	ENSMUSG00000044951	NM_001166030	Mm.60041
XLOC_002313	X4d	X14d	181.701	33.8561	-2.42408	-4.08675	0.00035	0.0397901	chr10:40287457-40302188	-	0	Amd1	S-adenosylmethionine decarboxylase 1	11702	ENSMUSG00000075232	NM_009665	Mm.253533
XLOC_013938	X4d	X14d	28.8014	6.09098	-2.24139	-3.93986	0.00035	0.0397901	chr2:32413824-32457428	-	0	Slc25a25	solute carrier family 25 (mitochondrial carrier, phosphate carrier), member 25	227731	ENSMUSG00000026819	NM_001164357	Mm.37395
XLOC_021423	X4d	X14d	2.7968	11.589	2.0509	3.46773	0.0004	0.0438517	chr7:76229379-77128399	+	0	Agbl1	ATP/GTP binding protein-like 1	244071	ENSMUSG00000025754	NM_001199224	Mm.322829
XLOC_004182	X4d	X14d	8.91987	29.7642	1.73848	3.39495	0.00045	0.0476735	chr11:74383343-74590158	-	0	Rap1gap2	RAP1 GTPase activating protein 2	380711	ENSMUSG00000038807	NM_001015046	Mm.425690
XLOC_012473	pc	X7d	9.40576	396.671	5.39825	8.75831	5e-05	0.00821147	chr19:36111964-36119844	-	0	Ankrd1	ankyrin repeat domain 1 (cardiac muscle)	107765	ENSMUSG00000024803	NM_013468	Mm.10279
XLOC_001244	pc	X7d	2.62328	181.703	6.11406	8.74195	5e-05	0.00821147	chr1:135952712-136006342	-	0	Igfn1	immunoglobulin-like and fibronectin type III domain containing 1	226438	ENSMUSG00000051985	NM_177642	Mm.119675
XLOC_009696	pc	X7d	1.05918	37.731	5.15473	8.68171	5e-05	0.00821147	chr16:92601465-92826066	-	0	Runx1	runt related transcription factor 1	12394	ENSMUSG00000022952	NM_001111021	Mm.4081 Mm.470227
XLOC_014083	pc	X7d	2.76512	93.878	5.08537	8.63194	5e-05	0.00821147	chr2:73563280-73580452	-	0	Chrna1	cholinergic receptor, nicotinic, alpha polypeptide 1 (muscle)	11435	ENSMUSG00000027107	NM_007389	Mm.4583
XLOC_024330	pc	X7d	6.57686	242.252	5.20296	8.57833	5e-05	0.00821147	chr8:104628039-104631333	-	0	Rrad	Ras-related associated with diabetes	56437	ENSMUSG00000031880	NM_019662	Mm.29467
XLOC_020410	pc	X7d	17.3314	664.773	5.2614	8.48616	5e-05	0.00821147	chr6:67035050-67080652	-	0	Gadd45a	growth arrest and DNA-damage-inducible 45 alpha	13197	ENSMUSG00000036390	NM_007836	Mm.72235
XLOC_003727	pc	X7d	161.088	5.68991	-4.8233	-8.21952	5e-05	0.00821147	chr11:120948483-120959000	+	0	Slc16a3	solute carrier family 16 (monocarboxylic acid transporters), member 3	80879	ENSMUSG00000025161	NM_001038653	Mm.28632
XLOC_015158	pc	X7d	0.430931	17.2226	5.3207	8.17608	5e-05	0.00821147	chr3:89520140-89675680	+	0	Kcnn3	potassium intermediate/small conductance calcium-activated channel, subfamily N, member 3	140493	ENSMUSG00000000794	NM_080466	Mm.120250
XLOC_015048	pc	X7d	162.499	7.0126	-4.53434	-8.02683	5e-05	0.00821147	chr3:67374096-67400063	+	0	Mlf1	myeloid leukemia factor 1	17349	ENSMUSG00000048416	NM_001039543	Mm.10414
XLOC_023625	pc	X7d	8.28969	279.5	5.07539	7.9113	5e-05	0.00821147	chr8:94533027-94570609	+	0	Cpne2	copine II	234577	ENSMUSG00000034361	NM_153507	Mm.291815
XLOC_000812	pc	X7d	0.731041	14.2837	4.28827	7.64841	5e-05	0.00821147	chr1:24257682-24587437	-	0	Col19a1	collagen, type XIX, alpha 1	12823	ENSMUSG00000026141	NM_007733	Mm.329196
XLOC_000874	pc	X7d	112.168	4.43039	-4.66208	-7.5718	5e-05	0.00821147	chr1:44009281-44020156	-	0	Mettl21c	methyltransferase like 21C	433294	ENSMUSG00000047343	NM_001013799	Mm.123621
XLOC_018443	pc	X7d	1.52708	53.0416	5.11828	7.53873	5e-05	0.00821147	chr5:116434886-116591817	+	0	Srrm4os	serine/arginine repetitive matrix 4, opposite strand	76798	ENSMUSG00000086219	NR_015595	Mm.444322
XLOC_003133	pc	X7d	0.871746	17.439	4.32227	7.44372	5e-05	0.00821147	chr11:67078299-67102291	+	0	Myh3	myosin, heavy polypeptide 3, skeletal muscle, embryonic	17883	ENSMUSG00000020908	NM_001099635	Mm.340090
XLOC_012837	pc	X7d	1.4305	36.923	4.68993	7.34585	5e-05	0.00821147	chr2:31950246-31973442	+	0	Aif1l	allograft inflammatory factor 1-like	108897	ENSMUSG00000001864	NM_145144	Mm.24838
XLOC_006169	pc	X7d	0.994674	27.9856	4.81432	7.28406	5e-05	0.00821147	chr13:117220572-117274415	+	0	Emb	embigin	13723	ENSMUSG00000021728	NM_010330	Mm.274926
XLOC_004182	pc	X7d	1.73913	30.1339	4.11495	7.25472	5e-05	0.00821147	chr11:74383343-74590158	-	0	Rap1gap2	RAP1 GTPase activating protein 2	380711	ENSMUSG00000038807	NM_001015046	Mm.425690
XLOC_017113	pc	X7d	67.8717	3.01455	-4.49279	-7.13994	5e-05	0.00821147	chr4:156215926-156235073	+	0	Perm1	PPARGC1 and ESRR induced regulator, muscle 1	74183	ENSMUSG00000078486	NM_172417	Mm.431343
XLOC_025133	pc	X7d	36.7855	2.52574	-3.86436	-7.00317	5e-05	0.00821147	chr9:102506137-102546247	+	0	Ky	kyphoscoliosis peptidase	16716	ENSMUSG00000035606	NM_024291	Mm.101692
XLOC_024431	pc	X7d	1.61624	0.108934	-3.89111	-6.97461	5e-05	0.00821147	chr8:115568128-115644700	-	0	Gm23677	NA	NA	ENSMUSG00000065090	NA
XLOC_011482	pc	X7d	11.525	0.437484	-4.71939	-6.93248	5e-05	0.00821147	chr18:15389393-15403684	-	0	Aqp4	aquaporin 4	11829	ENSMUSG00000024411	NM_009700	Mm.250786 Mm.489568
XLOC_004064	pc	X7d	50.1823	3.25573	-3.94612	-6.79618	5e-05	0.00821147	chr11:67112259-67120795	-	0	2310065F04Rik	RIKEN cDNA 2310065F04 gene	74184	ENSMUSG00000087410	NR_038055	Mm.162554
XLOC_004974	pc	X7d	0.365036	22.2994	5.93283	6.67775	5e-05	0.00821147	chr12:79029162-79089670	+	0	Plekhh1	pleckstrin homology domain containing, family H (with MyTH4 domain) member 1	211945	ENSMUSG00000060716	NM_181073	Mm.478321
XLOC_008926	pc	X7d	52.4392	1.91718	-4.77359	-6.64307	5e-05	0.00821147	chr16:27306957-27370239	+	0	Ostn	osteocrin	239790	ENSMUSG00000052276	NM_198112	Mm.390880
XLOC_001371	pc	X7d	413.849	32.887	-3.65352	-6.6008	5e-05	0.00821147	chr1:167372383-167393869	-	0	Mgst3	microsomal glutathione S-transferase 3	66447	ENSMUSG00000026688	NM_025569	Mm.218286
XLOC_004988	pc	X7d	2.72091	45.6881	4.06966	6.58381	5e-05	0.00821147	chr12:81631246-81666908	+	0	Ttc9	tetratricopeptide repeat domain 9	69480	ENSMUSG00000042734	NM_001033149	Mm.130002
XLOC_000467	pc	X7d	5.03701	73.6462	3.86997	6.57569	5e-05	0.00821147	chr1:134290003-134292548	+	0	Myog	myogenin	17928	ENSMUSG00000026459	NM_031189	Mm.16528
XLOC_021803	pc	X7d	24.1225	1.70379	-3.82356	-6.53596	5e-05	0.00821147	chr7:126807186-126810963	+	0	Gm15676	NA	NA	ENSMUSG00000085583	NA
XLOC_021373	pc	X7d	40.3802	3.56944	-3.49988	-6.31452	5e-05	0.00821147	chr7:51510831-51599201	+	0	Ano5	anoctamin 5	233246	ENSMUSG00000055489	NM_001271879	Mm.254431 Mm.411727
XLOC_021716	pc	X7d	3.47196	36.9666	3.4124	6.29154	5e-05	0.00821147	chr7:110768056-110812408	+	0	Ampd3	adenosine monophosphate deaminase 3	11717	ENSMUSG00000005686	NM_001276301	Mm.3238
XLOC_008163	pc	X7d	181.94	16.715	-3.44425	-6.25125	5e-05	0.00821147	chr15:99717592-99725007	+	0	Gpd1	glycerol-3-phosphate dehydrogenase 1 (soluble)	14555	ENSMUSG00000023019	NM_010271	Mm.252391
XLOC_010027	pc	X7d	7.89354	82.1055	3.37873	6.20779	5e-05	0.00821147	chr17:29090985-29100722	+	0	Cdkn1a	cyclin-dependent kinase inhibitor 1A (P21)	12575	ENSMUSG00000023067	NM_001111099	Mm.195663
XLOC_001274	pc	X7d	0.406581	5.7227	3.81508	6.1193	5e-05	0.00821147	chr1:151240188-151246973	-	13849	Gm24402	NA	NA	ENSMUSG00000088498	NA
XLOC_010347	pc	X7d	1.06705	11.9871	3.48979	6.06655	5e-05	0.00821147	chr17:71183562-71250080	+	0	Lpin2	lipin 2	64898	ENSMUSG00000024052	NM_001164885	Mm.227924
XLOC_007310	pc	X7d	40.4174	370.487	3.19637	5.96725	5e-05	0.00821147	chr14:21676563-21714576	-	0	Dupd1	dual specificity phosphatase and pro isomerase domain containing 1	435391	ENSMUSG00000063821	NM_001013826	Mm.295860
XLOC_024432	pc	X7d	1.91678	0.164865	-3.53933	-5.91566	5e-05	0.00821147	chr8:115645014-115668892	-	14048	Maf	avian musculoaponeurotic fibrosarcoma (v-maf) AS42 oncogene homolog	17132	ENSMUSG00000055435	NM_001025577	Mm.275549 Mm.439772 Mm.488377
XLOC_025347	pc	X7d	3.20914	36.8181	3.52016	5.91026	5e-05	0.00821147	chr9:15005784-15045478	-	0	Panx1	pannexin 1	55991	ENSMUSG00000031934	NM_019482	Mm.142253
XLOC_011527	pc	X7d	48.1427	5.04423	-3.25461	-5.89358	5e-05	0.00821147	chr18:33437018-33464029	-	0	Nrep	neuronal regeneration related protein	27528	ENSMUSG00000042834	NM_001109988	Mm.407415
XLOC_005955	pc	X7d	75.2094	5.44939	-3.78675	-5.8514	5e-05	0.00821147	chr13:51846674-51848500	+	0	Gadd45g	growth arrest and DNA-damage-inducible 45 gamma	23882	ENSMUSG00000021453	NM_011817	Mm.281298
XLOC_011385	pc	X7d	12.298	102.68	3.06167	5.8311	5e-05	0.00821147	chr18:67390704-67402837	+	0	Tubb6	tubulin, beta 6 class V	67951	ENSMUSG00000001473	NM_026473	Mm.181860
XLOC_000887	pc	X7d	7.71106	123.923	4.00637	5.81518	5e-05	0.00821147	chr1:51464771-51513117	-	0	Nabp1	nucleic acid binding protein 1	109019	ENSMUSG00000026107	NM_028696	Mm.196290
XLOC_015328	pc	X7d	16.9731	145.944	3.10409	5.7931	5e-05	0.00821147	chr3:104789033-104794459	+	0	Rhoc	ras homolog gene family, member C	11853	ENSMUSG00000002233	NM_001291859	Mm.262
XLOC_021332	pc	X7d	60.6204	7.30768	-3.05232	-5.79208	5e-05	0.00821147	chr7:45405563-45412160	+	0	Kcna7	potassium voltage-gated channel, shaker-related subfamily, member 7	16495	ENSMUSG00000038201	NM_010596	Mm.12955
XLOC_000032	pc	X7d	11.3655	0.64874	-4.13088	-5.78692	5e-05	0.00821147	chr1:17097995-17164609	+	0	Gdap1	ganglioside-induced differentiation-associated-protein 1	14545	ENSMUSG00000025777	NM_010267	Mm.18218
XLOC_014389	pc	X7d	102.433	12.416	-3.04441	-5.72569	5e-05	0.00821147	chr2:114047282-114052811	-	0	Actc1	actin, alpha, cardiac muscle 1	11464	ENSMUSG00000068614	NM_009608	Mm.686
XLOC_007825	pc	X7d	52.5061	4.47682	-3.55194	-5.70053	5e-05	0.00821147	chr15:31565248-31590268	+	0	Cmbl	carboxymethylenebutenolidase-like (Pseudomonas)	69574	ENSMUSG00000022235	NM_181588	Mm.28108
XLOC_009946	pc	X7d	276.102	33.842	-3.02831	-5.68671	5e-05	0.00821147	chr17:24727828-24736149	+	0	Rpl3l	ribosomal protein L3-like	66211	ENSMUSG00000002500	NM_001163945	Mm.46198
XLOC_023170	pc	X7d	1.90436	19.881	3.38401	5.66802	5e-05	0.00821147	chr7:143634814-143685988	-	0	Tnfrsf22	tumor necrosis factor receptor superfamily, member 22	79202	ENSMUSG00000010751	NM_023680	Mm.261384
XLOC_001686	pc	X7d	179.403	22.131	-3.01907	-5.61594	5e-05	0.00821147	chr10:43579168-43584269	+	0	Cd24a	CD24a antigen	12484	ENSMUSG00000047139	NM_009846	Mm.29742
XLOC_006526	pc	X7d	36.8849	3.00778	-3.61626	-5.61141	5e-05	0.00821147	chr13:62836881-62858706	-	0	Fbp2	fructose bisphosphatase 2	14120	ENSMUSG00000021456	NM_007994	Mm.391871
XLOC_012250	pc	X7d	5.4518	44.1585	3.01789	5.60958	5e-05	0.00821147	chr19:5344704-5355215	-	0	Cst6	cystatin E/M	73720	ENSMUSG00000024846	NM_028623	Mm.36816
XLOC_007473	pc	X7d	21.7386	2.38237	-3.18979	-5.49779	5e-05	0.00821147	chr14:50888375-50897633	-	0	Klhl33	kelch-like 33	546611	ENSMUSG00000090799	NM_001166651	Mm.390692
XLOC_003817	pc	X7d	38.5746	5.35685	-2.8482	-5.45972	5e-05	0.00821147	chr11:20823354-20831476	-	0	Lgalsl	lectin, galactoside binding-like	216551	ENSMUSG00000042363	NM_173752	Mm.76694
XLOC_021358	pc	X7d	9.17264	0.970686	-3.24026	-5.43023	5e-05	0.00821147	chr7:46396467-46438704	+	0	Kcnc1	potassium voltage gated channel, Shaw-related subfamily, member 1	16502	ENSMUSG00000058975	NM_001112739	Mm.249386
XLOC_007665	pc	X7d	5.95403	51.1111	3.1017	5.3918	5e-05	0.00821147	chr14:73195501-73330554	-	0	Rb1	retinoblastoma 1	19645	ENSMUSG00000022105	NM_009029	Mm.273862
XLOC_025569	pc	X7d	2.21699	21.7334	3.29324	5.38225	5e-05	0.00821147	chr9:49502145-49799070	-	0	Ncam1	neural cell adhesion molecule 1	17967	ENSMUSG00000039542	NM_001081445	Mm.4974 Mm.439182
XLOC_023761	pc	X7d	44.2129	3.64551	-3.60027	-5.37713	5e-05	0.00821147	chr8:119659432-119688401	+	0	Wfdc1	WAP four-disulfide core domain 1	67866	ENSMUSG00000023336	NM_023395	Mm.87599
XLOC_008434	pc	X7d	43.2293	6.35721	-2.76554	-5.34154	5e-05	0.00821147	chr15:74747718-74753025	-	0	Lynx1	Ly6/neurotoxin 1	23936	ENSMUSG00000022594	NM_011838	Mm.257067
XLOC_007727	pc	X7d	12.6753	1.74945	-2.85705	-5.28317	5e-05	0.00821147	chr14:101442121-101609318	-	0	Tbc1d4	TBC1 domain family, member 4	210789	ENSMUSG00000033083	NM_001081278	Mm.320639
XLOC_001302	pc	X7d	5.93199	41.1811	2.79539	5.27884	5e-05	0.00821147	chr1:155777975-155812899	-	0	Qsox1	quiescin Q6 sulfhydryl oxidase 1	104009	ENSMUSG00000033684	NM_001024945	Mm.27035
XLOC_025943	pc	X7d	74.4118	10.3064	-2.85199	-5.27235	5e-05	0.00821147	chr9:121784015-121792507	-	0	Hhatl	hedgehog acyltransferase-like	74770	ENSMUSG00000032523	NM_029095	Mm.44195
XLOC_011623	pc	X7d	20.0803	2.93156	-2.77604	-5.22698	5e-05	0.00821147	chr18:60268300-60273267	-	0	Gm4841	predicted gene 4841	225594	ENSMUSG00000068606	NM_001034859	Mm.329460
XLOC_019158	pc	X7d	77.4851	6.38555	-3.60104	-5.22377	5e-05	0.00821147	chr5:116038740-116099850	-	0	Tmem233	transmembrane protein 233	545798	ENSMUSG00000079278	NM_001101546	Mm.483995
XLOC_022533	pc	X7d	114.165	910.8	2.99601	5.18778	5e-05	0.00821147	chr7:48830397-48848051	-	0	Csrp3	cysteine and glycine-rich protein 3	13009	ENSMUSG00000030470	NM_001198841	Mm.17235 Mm.488132
XLOC_025902	pc	X7d	1.82701	15.1556	3.05229	5.16878	5e-05	0.00821147	chr9:112064893-112348925	-	0	Arpp21	cyclic AMP-regulated phosphoprotein, 21	74100	ENSMUSG00000032503	NM_001177615	Mm.297444
XLOC_007896	pc	X7d	1.09477	9.95742	3.18514	5.13362	5e-05	0.00821147	chr15:57912198-57970068	+	0	Tbc1d31	TBC1 domain family, member 31	210544	ENSMUSG00000022364	NM_001081396	Mm.390835
XLOC_023444	pc	X7d	1.65024	12.8453	2.9605	5.10575	5e-05	0.00821147	chr8:68276527-68347704	+	0	Sh2d4a	SH2 domain containing 4A	72281	ENSMUSG00000053886	NM_028182	Mm.40974
XLOC_014309	pc	X7d	7.93027	55.2761	2.80121	5.09271	5e-05	0.00821147	chr2:93419101-93469874	-	0	Cd82	CD82 antigen	12521	ENSMUSG00000027215	NM_001136055	Mm.4261
XLOC_016929	pc	X7d	12.4397	91.7241	2.88235	5.06952	5e-05	0.00821147	chr4:135759714-135815568	+	0	Myom3	myomesin family, member 3	242702	ENSMUSG00000037139	NM_001085509	Mm.318639
XLOC_023376	pc	X7d	15.2672	2.50926	-2.6051	-5.03044	5e-05	0.00821147	chr8:40862366-40922303	+	0	Slc7a2	solute carrier family 7 (cationic amino acid transporter, y+ system), member 2	11988	ENSMUSG00000031596	NM_001044740	Mm.4676
XLOC_026533	pc	X7d	126.505	19.1207	-2.72599	-5.02531	5e-05	0.00821147	chrX:164436881-164459169	+	0	Asb11	ankyrin repeat and SOCS box-containing 11	68854	ENSMUSG00000031382	NM_026853	Mm.33225
XLOC_024261	pc	X7d	10.6639	71.0175	2.73544	5.01829	5e-05	0.00821147	chr8:84976908-84978748	-	0	Junb	jun B proto-oncogene	16477	ENSMUSG00000052837	NM_008416	Mm.1167
XLOC_003591	pc	X7d	5.78524	49.5206	3.09758	4.97091	5e-05	0.00821147	chr11:104550662-104587219	+	0	Myl4	myosin, light polypeptide 4	17896	ENSMUSG00000061086	NM_010858	Mm.390355
XLOC_024978	pc	X7d	3.92841	25.9431	2.72333	4.93922	5e-05	0.00821147	chr9:65460936-65488470	+	0	Spg21	spastic paraplegia 21 homolog (human)	27965	ENSMUSG00000032388	NM_138584	Mm.272475
XLOC_022624	pc	X7d	149.693	24.9463	-2.58511	-4.91282	5e-05	0.00821147	chr7:80094846-80115350	-	0	Idh2	isocitrate dehydrogenase 2 (NADP+), mitochondrial	269951	ENSMUSG00000030541	NM_173011	Mm.246432 Mm.290925
XLOC_024272	pc	X7d	5.43394	0.704972	-2.94636	-4.81064	5e-05	0.00821147	chr8:85636502-85700901	-	0	Neto2	neuropilin (NRP) and tolloid (TLL)-like 2	74513	ENSMUSG00000036902	NM_001081324	Mm.126079
XLOC_011348	pc	X7d	49.4857	8.58218	-2.52759	-4.76704	5e-05	0.00821147	chr18:60925631-60988152	+	0	Camk2a	calcium/calmodulin-dependent protein kinase II alpha	12322	ENSMUSG00000024617	NM_001286809	Mm.131530 Mm.446530
XLOC_017944	pc	X7d	46.6983	8.50062	-2.45773	-4.76124	5e-05	0.00821147	chr5:8893711-8959333	+	0	Abcb4	ATP-binding cassette, sub-family B (MDR/TAP), member 4	18670	ENSMUSG00000042476	NM_008830	Mm.297825
XLOC_006734	pc	X7d	1.08834	0.139376	-2.96509	-4.72477	5e-05	0.00821147	chr13:112739157-112762711	-	413	Slc38a9	solute carrier family 38, member 9	268706	ENSMUSG00000047789	NM_175376	Mm.40834 Mm.397106 Mm.480005
XLOC_011625	pc	X7d	35.7387	6.57581	-2.44225	-4.71192	5e-05	0.00821147	chr18:60572944-60592034	-	0	Myoz3	myozenin 3	170947	ENSMUSG00000049173	NM_133363	Mm.159257
XLOC_011959	pc	X7d	1.80445	9.90037	2.45593	4.70423	5e-05	0.00821147	chr19:16955998-17224223	+	0	Prune2	prune homolog 2 (Drosophila)	353211	ENSMUSG00000039126	NM_181348	Mm.257354 Mm.489758
XLOC_016484	pc	X7d	4.80206	25.1436	2.38847	4.65717	5e-05	0.00821147	chr4:59189549-59222961	+	0	Ugcg	UDP-glucose ceramide glucosyltransferase	22234	ENSMUSG00000028381	NM_011673	Mm.198803
XLOC_013938	pc	X7d	39.4019	6.61792	-2.57382	-4.64009	5e-05	0.00821147	chr2:32413824-32457428	-	0	Slc25a25	solute carrier family 25 (mitochondrial carrier, phosphate carrier), member 25	227731	ENSMUSG00000026819	NM_001164357	Mm.37395
XLOC_006497	pc	X7d	8.62805	1.29324	-2.73804	-4.60524	5e-05	0.00821147	chr13:59634995-59675784	-	0	Golm1	golgi membrane protein 1	105348	ENSMUSG00000021556	NM_001035122	Mm.171335
XLOC_001031	pc	X7d	33.2157	6.19794	-2.422	-4.58117	5e-05	0.00821147	chr1:82231383-82292287	-	0	Irs1	insulin receptor substrate 1	16367	ENSMUSG00000055980	NM_010570	Mm.4952
XLOC_008187	pc	X7d	43.1854	6.05047	-2.83542	-4.55857	5e-05	0.00821147	chr15:101254213-101276645	+	0	Nr4a1	nuclear receptor subfamily 4, group A, member 1	15370	ENSMUSG00000023034	NM_010444	Mm.119
XLOC_024699	pc	X7d	4.11306	32.0758	2.9632	4.54314	5e-05	0.00821147	chr9:36832615-36879020	+	0	Fez1	fasciculation and elongation protein zeta 1 (zygin I)	235180	ENSMUSG00000032118	NM_183171	Mm.5264
XLOC_024831	pc	X7d	112.978	18.1742	-2.63608	-4.53683	5e-05	0.00821147	chr9:45138331-45156874	+	0	Scn4b	sodium channel, type IV, beta	399548	ENSMUSG00000046480	NM_001013390	Mm.335112
XLOC_017314	pc	X7d	46.6017	240.267	2.36618	4.53575	5e-05	0.00821147	chr4:57943372-57956431	-	0	Txn1	thioredoxin 1	22166	ENSMUSG00000028367	NM_011660	Mm.260618
XLOC_010876	pc	X7d	525.288	64.0645	-3.03551	-4.46564	5e-05	0.00821147	chr17:48419227-48432728	-	0	Apobec2	apolipoprotein B mRNA editing enzyme, catalytic polypeptide 2	11811	ENSMUSG00000040694	NM_009694	Mm.281793
XLOC_023492	pc	X7d	29.5655	5.6521	-2.38706	-4.41365	5e-05	0.00821147	chr8:71568834-71587764	+	0	Slc27a1	solute carrier family 27 (fatty acid transporter), member 1	26457	ENSMUSG00000031808	NM_011977	Mm.38165
XLOC_015240	pc	X7d	15.3883	2.34808	-2.71228	-4.39953	5e-05	0.00821147	chr3:95160419-95174374	+	0	Sema6c	sema domain, transmembrane domain (TM), and cytoplasmic domain, (semaphorin) 6C	20360	ENSMUSG00000038777	NM_001272024	Mm.23662
XLOC_005113	pc	X7d	26.2308	5.17062	-2.34285	-4.36786	5e-05	0.00821147	chr12:108370964-108702306	+	0	Eml1	echinoderm microtubule associated protein like 1	68519	ENSMUSG00000058070	NM_001043335	Mm.236645
XLOC_016818	pc	X7d	15.022	1.8364	-3.03213	-4.35303	5e-05	0.00821147	chr4:123201422-123222412	+	0	Nt5c1a	5'-nucleotidase, cytosolic IA	230718	ENSMUSG00000054958	NM_001085502	Mm.354635
XLOC_004459	pc	X7d	12.3304	57.541	2.22237	4.23726	5e-05	0.00821147	chr11:100368855-100397790	-	0	Jup	junction plakoglobin	16480	ENSMUSG00000001552	NM_010593	Mm.299774
XLOC_003100	pc	X7d	18.7253	3.9918	-2.22988	-4.22655	5e-05	0.00821147	chr11:61022144-61073368	+	0	Kcnj12	potassium inwardly-rectifying channel, subfamily J, member 12	16515	ENSMUSG00000042529	NM_001267593	Mm.4970
XLOC_024814	pc	X7d	60.8743	13.4338	-2.17997	-4.17241	5e-05	0.00821147	chr9:44396860-44403106	+	0	Slc37a4	solute carrier family 37 (glucose-6-phosphate transporter), member 4	14385	ENSMUSG00000032114	NM_001293630	Mm.30087 Mm.486672
XLOC_025564	pc	X7d	32.6537	5.21185	-2.64738	-4.1673	5e-05	0.00821147	chr9:48651322-48837288	-	0	Zbtb16	zinc finger and BTB domain containing 16	235320	ENSMUSG00000066687	NM_001033324	Mm.457803
XLOC_016509	pc	X7d	2.82123	14.1644	2.32787	4.15812	5e-05	0.00821147	chr4:66827568-66847234	+	0	Tlr4	toll-like receptor 4	21898	ENSMUSG00000039005	NM_021297	Mm.38049
XLOC_005492	pc	X7d	16.111	3.54322	-2.18491	-4.13937	5e-05	0.00821147	chr12:81197899-81333834	-	0	Slc8a3	solute carrier family 8 (sodium/calcium exchanger), member 3	110893	ENSMUSG00000079055	NM_001167920	Mm.443748
XLOC_023726	pc	X7d	16.5085	74.8053	2.17993	4.09743	5e-05	0.00821147	chr8:110721471-110741491	+	0	Mtss1l	metastasis suppressor 1-like	244654	ENSMUSG00000033763	NM_198625	Mm.490385
XLOC_000592	pc	X7d	34.1203	7.60493	-2.16563	-4.09456	5e-05	0.00821147	chr1:167598361-167639625	+	0	Rxrg	retinoid X receptor gamma	20183	ENSMUSG00000015843	NM_001159731	Mm.3475
XLOC_018293	pc	X7d	75.303	15.7703	-2.2555	-4.08908	5e-05	0.00821147	chr5:92331810-92414775	+	0	Art3	ADP-ribosyltransferase 3	109979	ENSMUSG00000034842	NM_181728	Mm.263514
XLOC_023385	pc	X7d	17.0856	2.73275	-2.64435	-4.03741	5e-05	0.00821147	chr8:45507787-45828679	+	0	Sorbs2	sorbin and SH3 domain containing 2	234214	ENSMUSG00000031626	NM_001205219	Mm.211096 Mm.441720 Mm.447653
XLOC_010620	pc	X7d	27.6792	5.10818	-2.43792	-4.03275	5e-05	0.00821147	chr17:28399011-28518093	-	0	Fkbp5	FK506 binding protein 5	14229	ENSMUSG00000024222	NM_010220	Mm.276405
XLOC_000484	pc	X7d	1.04967	10.633	3.34054	4.01763	5e-05	0.00821147	chr1:135836307-135852316	+	0	Tnnt2	troponin T2, cardiac	21956	ENSMUSG00000026414	NM_001130174	Mm.247470
XLOC_011339	pc	X7d	44.6162	7.26557	-2.61842	-4.00572	5e-05	0.00821147	chr18:60290545-60307513	+	0	F830016B08Rik	RIKEN cDNA F830016B08 gene	240328	ENSMUSG00000090942	NM_001101475	Mm.329461
XLOC_022442	pc	X7d	10.0644	44.0469	2.12978	3.98803	5e-05	0.00821147	chr7:44605536-44670882	-	0	Myh14	myosin, heavy polypeptide 14	71960	ENSMUSG00000030739	NM_001271538	Mm.158289
XLOC_011977	pc	X7d	132.472	14.1669	-3.22509	-3.95434	5e-05	0.00821147	chr19:20492563-20643557	+	0	Aldh1a1	aldehyde dehydrogenase family 1, subfamily A1	11668	ENSMUSG00000053279	NM_013467	Mm.250866
XLOC_016444	pc	X7d	3.97339	0.163808	-4.60029	-3.76597	5e-05	0.00821147	chr4:48045168-48088811	+	0	Nr4a3	nuclear receptor subfamily 4, group A, member 3	18124	ENSMUSG00000028341	NM_015743	Mm.247261 Mm.487935
XLOC_009189	pc	X7d	16.0125	0.184254	-6.44135	-2.37366	5e-05	0.00821147	chr16:86011370-86167764	+	110244	Adamts5	a disintegrin-like and metallopeptidase (reprolysin type) with thrombospondin type 1 motif, 5 (aggrecanase-2)	23794	ENSMUSG00000022894	NM_011782	Mm.112933 Mm.437478
XLOC_003773	pc	X7d	2.34541	0	-Inf	NA	5e-05	0.00821147	chr11:5900822-5949599	-	0	Gck	glucokinase	103988	ENSMUSG00000041798	NM_001287386	Mm.220358
XLOC_005878	pc	X7d	0	1.41828	Inf	NA	5e-05	0.00821147	chr13:35395392-35405797	+	102114	Gm22674	NA	NA	ENSMUSG00000077601	NA
XLOC_005911	pc	X7d	0	1.60363	Inf	NA	5e-05	0.00821147	chr13:45099887-45121085	+	18664	Gm9817	NA	NA	ENSMUSG00000047061	NA
XLOC_006811	pc	X7d	0	8.53932	Inf	NA	5e-05	0.00821147	chr14:20210372-20221609	+	10259	Gm24912	NA	NA	ENSMUSG00000087916	NA
XLOC_007094	pc	X7d	1.48575	0	-Inf	NA	5e-05	0.00821147	chr14:66784459-66793754	+	0	Gm10032	NA	NA	ENSMUSG00000057913	NA
XLOC_007922	pc	X7d	5.24613	0	-Inf	NA	5e-05	0.00821147	chr15:61866374-61906854	+	78535	Myc	myelocytomatosis oncogene	17869	ENSMUSG00000022346	NM_001177352	Mm.2444
XLOC_009805	pc	X7d	0	3.233	Inf	NA	5e-05	0.00821147	chr17:10069537-10074455	+	132014	Qk	quaking	19317	ENSMUSG00000062078	NM_001159516	Mm.130694 Mm.384135 Mm.393248
XLOC_009849	pc	X7d	0.963582	0	-Inf	NA	5e-05	0.00821147	chr17:15616294-15643182	+	0	4933401D09Rik	NA	NA	NA	NA
XLOC_010001	pc	X7d	1.46068	0	-Inf	NA	5e-05	0.00821147	chr17:27362513-27367491	+	17687	Gm10505	NA	NA	ENSMUSG00000073430	NA
XLOC_010596	pc	X7d	4.80324	0	-Inf	NA	5e-05	0.00821147	chr17:26467317-26491038	-	14550	Dusp1	dual specificity phosphatase 1	19252	ENSMUSG00000024190	NM_013642	Mm.239041
XLOC_011033	pc	X7d	7.70818	0	-Inf	NA	5e-05	0.00821147	chr17:87176136-87185121	-	0	Gm22346	NA	NA	ENSMUSG00000095035	NA
XLOC_011523	pc	X7d	0.97276	0	-Inf	NA	5e-05	0.00821147	chr18:32504306-32507212	-	21108	Gypc	glycophorin C	71683	ENSMUSG00000090523	NM_001048207	Mm.292145
XLOC_014486	pc	X7d	0	2.06449	Inf	NA	5e-05	0.00821147	chr2:129182486-129183822	-	0	Gm14029	NA	NA	ENSMUSG00000086652	NA
XLOC_014626	pc	X7d	0	6.90443	Inf	NA	5e-05	0.00821147	chr2:155941024-155945364	-	0	Gdf5	growth differentiation factor 5	14563	ENSMUSG00000038259	NM_008109	Mm.4744
XLOC_014975	pc	X7d	0	1.46445	Inf	NA	5e-05	0.00821147	chr3:41239414-41247024	+	156367	Pgrmc2	progesterone receptor membrane component 2	70804	ENSMUSG00000049940	NM_027558	Mm.40321
XLOC_015987	pc	X7d	0	2.2254	Inf	NA	5e-05	0.00821147	chr3:100993528-101029495	-	0	Cd101	CD101 antigen	630146	ENSMUSG00000086564	NM_001099332	Mm.190915
XLOC_016283	pc	X7d	0	1.82657	Inf	NA	5e-05	0.00821147	chr4:10250202-10263761	+	175052	Gm11814	NA	NA	ENSMUSG00000084215	NA
XLOC_016990	pc	X7d	0	3.24474	Inf	NA	5e-05	0.00821147	chr4:141746674-141759263	+	0	Agmat	agmatine ureohydrolase (agmatinase)	75986	ENSMUSG00000040706	NM_001081408	Mm.30032
XLOC_017721	pc	X7d	1.12662	0	-Inf	NA	5e-05	0.00821147	chr4:135369576-135398227	-	0	Ncmap	noncompact myelin associated protein	230822	ENSMUSG00000043924	NM_001168498	Mm.35548
XLOC_019857	pc	X7d	0	2.18998	Inf	NA	5e-05	0.00821147	chr6:91647754-91651185	+	32880	Slc6a6	solute carrier family 6 (neurotransmitter transporter, taurine), member 6	21366	ENSMUSG00000030096	NM_009320	Mm.395650
XLOC_020874	pc	X7d	0	2.23261	Inf	NA	5e-05	0.00821147	chr6:146001663-146006360	-	36439	Sspn	sarcospan	16651	ENSMUSG00000030255	NM_010656	Mm.49689
XLOC_021333	pc	X7d	3.04861	0	-Inf	NA	5e-05	0.00821147	chr7:45413681-45418402	+	0	Ntf5	neurotrophin 5	78405	ENSMUSG00000074121	NM_198190	Mm.20344
XLOC_022504	pc	X7d	0	2.5334	Inf	NA	5e-05	0.00821147	chr7:46345433-46351354	-	25118	Myod1	myogenic differentiation 1	17927	ENSMUSG00000009471	NM_010866	Mm.1526
XLOC_024001	pc	X7d	0	10.5836	Inf	NA	5e-05	0.00821147	chr8:26814590-26828541	-	0	2310008N11Rik	RIKEN cDNA 2310008N11 gene	72316	ENSMUSG00000100335	NR_045904	Mm.490534
XLOC_024270	pc	X7d	1.33504	0	-Inf	NA	5e-05	0.00821147	chr8:85490020-85492413	-	161	Gpt2	glutamic pyruvate transaminase (alanine aminotransferase) 2	108682	ENSMUSG00000031700	NM_173866	Mm.200423
XLOC_025631	pc	X7d	0	1.163	Inf	NA	5e-05	0.00821147	chr9:57599991-57606281	-	0	Cplx3	complexin 3	235415	ENSMUSG00000039714	NM_146223	Mm.35242
XLOC_005111	pc	X7d	0.481673	11.969	4.6351	5.83924	0.0001	0.0148542	chr12:108305564-108331148	+	0	Hhipl1	hedgehog interacting protein-like 1	214305	ENSMUSG00000021260	NM_001044380	Mm.36423
XLOC_006346	pc	X7d	1.59381	17.3066	3.44077	5.45864	0.0001	0.0148542	chr13:32842091-32851185	-	0	Serpinb1a	serine (or cysteine) peptidase inhibitor, clade B, member 1a	66222	ENSMUSG00000044734	NM_025429	Mm.20144
XLOC_003716	pc	X7d	6.79814	32.8508	2.27271	4.41695	0.0001	0.0148542	chr11:120467634-120483984	+	0	Hgs	HGF-regulated tyrosine kinase substrate	15239	ENSMUSG00000025793	NM_001159328	Mm.7919
XLOC_008539	pc	X7d	49.1356	257.771	2.39125	4.41388	0.0001	0.0148542	chr15:80077780-80083406	-	0	Rpl3	ribosomal protein L3	27367	ENSMUSG00000060036	NM_013762	Mm.290771 Mm.321484 Mm.396243 Mm.474802
XLOC_012139	pc	X7d	4.28485	22.3978	2.38604	4.38058	0.0001	0.0148542	chr19:46304736-46327156	+	0	Nfkb2	nuclear factor of kappa light polypeptide gene enhancer in B cells 2, p49/p100	18034	ENSMUSG00000025225	NM_001177369	Mm.102365
XLOC_010654	pc	X7d	7.35017	34.1624	2.21656	4.31335	0.0001	0.0148542	chr17:31843669-31855792	-	0	Sik1	salt inducible kinase 1	17691	ENSMUSG00000024042	NM_010831	Mm.290941
XLOC_019532	pc	X7d	44.0428	9.34034	-2.23736	-4.30325	0.0001	0.0148542	chr6:34476307-34505610	+	0	Bpgm	2,3-bisphosphoglycerate mutase	12183	ENSMUSG00000038871	NM_007563	Mm.282863
XLOC_026906	pc	X7d	20.0392	125.234	2.64373	4.25374	0.0001	0.0148542	chrX:97331713-97377226	-	0	Eda2r	ectodysplasin A2 receptor	245527	ENSMUSG00000034457	NM_001161432	Mm.189270
XLOC_022729	pc	X7d	23.2384	3.70959	-2.64718	-4.15995	0.0001	0.0148542	chr7:99621421-99629353	-	0	Gm4980	predicted gene 4980	100503386	ENSMUSG00000096606	NM_001195529	Mm.180719
XLOC_010364	pc	X7d	8.72691	1.93356	-2.17421	-4.09158	0.0001	0.0148542	chr17:75435681-75529274	+	0	Rasgrp3	RAS, guanyl releasing protein 3	240168	ENSMUSG00000071042	NM_001166493	Mm.329203
XLOC_001020	pc	X7d	0.695422	3.85301	2.47002	3.96065	0.0001	0.0148542	chr1:78567111-78606949	-	28937	Mogat1	monoacylglycerol O-acyltransferase 1	68393	ENSMUSG00000012187	NM_026713	Mm.41325
XLOC_012841	pc	X7d	62.5249	15.6307	-2.00005	-3.87761	0.0001	0.0148542	chr2:32095544-32110820	+	0	Ppapdc3	phosphatidic acid phosphatase type 2 domain containing 3	227721	ENSMUSG00000051373	NM_145521	Mm.257236
XLOC_003030	pc	X7d	12.4347	75.5877	2.60378	3.80246	0.0001	0.0148542	chr11:54303823-54364735	+	0	Acsl6	acyl-CoA synthetase long-chain family member 6	216739	ENSMUSG00000020333	NM_001033597	Mm.267478
XLOC_013774	pc	X7d	0	3.76704	Inf	NA	0.0001	0.0148542	chr2:3408984-3422648	-	0	Meig1	meiosis expressed gene 1	104362	ENSMUSG00000026650	NM_008579	Mm.2688
XLOC_014661	pc	X7d	0	1.90688	Inf	NA	0.0001	0.0148542	chr2:160606238-160620014	-	0	Gm14221	NA	NA	ENSMUSG00000078956	NA
XLOC_019727	pc	X7d	0	1.06274	Inf	NA	0.0001	0.0148542	chr6:67157934-67159589	+	0	A430010J10Rik	NA	NA	ENSMUSG00000097603	NA
XLOC_026459	pc	X7d	23.8904	2.20047	-3.44054	-5.49727	0.00015	0.02056	chrX:150588809-150643860	+	0	Pfkfb1	6-phosphofructo-2-kinase/fructose-2,6-biphosphatase 1	18639	ENSMUSG00000025271	NM_008824	Mm.249131
XLOC_020690	pc	X7d	1213.59	127.093	-3.25533	-4.59369	0.00015	0.02056	chr6:124808940-124814296	-	0	Tpi1	triosephosphate isomerase 1	21991	ENSMUSG00000023456	NM_009415	Mm.4222 Mm.439915
XLOC_015841	pc	X7d	39.3749	203.133	2.36708	4.23575	0.00015	0.02056	chr3:88481147-88503332	-	0	Lmna	lamin A	16905	ENSMUSG00000028063	NM_001002011	Mm.243014 Mm.471227
XLOC_004557	pc	X7d	11.7016	2.48907	-2.23302	-4.18972	0.00015	0.02056	chr11:107207695-107470797	-	0	Pitpnc1	phosphatidylinositol transfer protein, cytoplasmic 1	71795	ENSMUSG00000040430	NM_145823	Mm.397413 Mm.476186
XLOC_024098	pc	X7d	1.51539	7.11948	2.23208	3.97128	0.00015	0.02056	chr8:57523824-57663430	-	0	Galnt7	UDP-N-acetyl-alpha-D-galactosamine: polypeptide N-acetylgalactosaminyltransferase 7	108150	ENSMUSG00000031608	NM_001167981	Mm.62886
XLOC_011406	pc	X7d	96.8582	24.8263	-1.96401	-3.91937	0.00015	0.02056	chr18:74779211-74806210	+	0	Acaa2	acetyl-Coenzyme A acyltransferase 2 (mitochondrial 3-oxoacyl-Coenzyme A thiolase)	52538	ENSMUSG00000036880	NM_177470	Mm.245724
XLOC_018554	pc	X7d	5.96441	23.8011	1.99658	3.85221	0.00015	0.02056	chr5:134099688-134144823	+	0	Gatsl2	GATS protein-like 2	80909	ENSMUSG00000015944	NM_030719	Mm.45218 Mm.426767
XLOC_009538	pc	X7d	8.5157	32.4959	1.93206	3.75032	0.00015	0.02056	chr16:44085403-44139559	-	0	Atp6v1a	ATPase, H+ transporting, lysosomal V1 subunit A	11964	ENSMUSG00000052459	NM_007508	Mm.217787
XLOC_004348	pc	X7d	0	0.897214	Inf	NA	0.00015	0.02056	chr11:95794749-95796631	-	0	Zfp652	zinc finger protein 652	268469	ENSMUSG00000075595	NM_201609	Mm.389038 Mm.418731
XLOC_016512	pc	X7d	0	1.56422	Inf	NA	0.00015	0.02056	chr4:66861808-66863142	+	0	Tlr4	toll-like receptor 4	21898	ENSMUSG00000039005	NM_021297	Mm.38049
XLOC_026910	pc	X7d	0	1.85244	Inf	NA	0.00015	0.02056	chrX:100402221-100445298	-	0	Awat2	acyl-CoA wax alcohol acyltransferase 2	245532	ENSMUSG00000031220	NM_001290395	Mm.118171
XLOC_015296	pc	X7d	0.360285	5.71426	3.98736	5.18458	0.0002	0.0255764	chr3:98382480-98433044	+	0	Zfp697	zinc finger protein 697	242109	ENSMUSG00000050064	NM_172863	Mm.358911 Mm.444963 Mm.490503
XLOC_013522	pc	X7d	200.25	33.502	-2.57948	-4.51871	0.0002	0.0255764	chr2:152911351-152923065	+	0	Mylk2	myosin, light polypeptide kinase 2, skeletal muscle	228785	ENSMUSG00000027470	NM_001081044	Mm.250604
XLOC_012476	pc	X7d	309.698	49.3454	-2.64987	-4.32468	0.0002	0.0255764	chr19:36731730-36736604	-	0	Ppp1r3c	protein phosphatase 1, regulatory (inhibitor) subunit 3C	53412	ENSMUSG00000067279	NM_016854	Mm.24724
XLOC_026900	pc	X7d	26.1318	3.49227	-2.90357	-4.31846	0.0002	0.0255764	chrX:95467846-95478163	-	0	Asb12	ankyrin repeat and SOCS box-containing 12	70392	ENSMUSG00000031204	NM_080858	Mm.79122
XLOC_009734	pc	X7d	1.46184	8.52441	2.54382	4.12721	0.0002	0.0255764	chr17:3326572-3557762	+	0	Tiam2	T cell lymphoma invasion and metastasis 2	24001	ENSMUSG00000023800	NM_001122998	Mm.137134
XLOC_015089	pc	X7d	2.3557	13.7697	2.54726	4.12198	0.0002	0.0255764	chr3:85970885-86131620	+	0	Sh3d19	SH3 domain protein D19	27059	ENSMUSG00000028082	NM_001082414	Mm.2454
XLOC_023583	pc	X7d	120.847	25.3692	-2.25204	-4.03452	0.0002	0.0255764	chr8:85492616-85529573	+	0	Gpt2	glutamic pyruvate transaminase (alanine aminotransferase) 2	108682	ENSMUSG00000031700	NM_173866	Mm.200423
XLOC_018395	pc	X7d	11.0239	2.502	-2.13948	-3.96473	0.0002	0.0255764	chr5:111417549-111458808	+	0	Mn1	meningioma 1	433938	ENSMUSG00000070576	NM_001081235	Mm.332576
XLOC_008555	pc	X7d	23.2405	5.93115	-1.97026	-3.75466	0.0002	0.0255764	chr15:81846350-81858918	-	0	Tob2	transducer of ERBB2, 2	57259	ENSMUSG00000048546	NM_020507	Mm.323595
XLOC_005680	pc	X7d	47.1923	12.4745	-1.91957	-3.75381	0.0002	0.0255764	chr12:113306293-113429516	-	0	Gm17421	NA	NA	ENSMUSG00000090726	NA
XLOC_002625	pc	X7d	85.5966	473.884	2.46891	4.37219	0.00025	0.0310562	chr10:107492859-107494729	-	0	Myf6	myogenic factor 6	17878	ENSMUSG00000035923	NM_008657	Mm.11
XLOC_006087	pc	X7d	1.58096	7.76091	2.29542	4.11843	0.00025	0.0310562	chr13:92611092-92712146	+	0	Serinc5	serine incorporator 5	218442	ENSMUSG00000021703	NM_172588	Mm.297970
XLOC_017694	pc	X7d	21.3411	91.3733	2.09814	4.07965	0.00025	0.0310562	chr4:133964738-133967991	-	0	Hmgn2	high mobility group nucleosomal binding domain 2	15331	ENSMUSG00000003038	NM_016957	Mm.319660
XLOC_013557	pc	X7d	122.674	573.907	2.22599	4.04922	0.00025	0.0310562	chr2:155276363-155278073	+	0	Map1lc3a	microtubule-associated protein 1 light chain 3 alpha	66734	ENSMUSG00000027602	NM_025735	Mm.196239
XLOC_010900	pc	X7d	75.7018	6.00347	-3.65646	-5.24529	0.0003	0.0355496	chr17:56079640-56109931	-	0	Plin4	perilipin 4	57435	ENSMUSG00000002831	NM_020568	Mm.12966
XLOC_001510	pc	X7d	4.50099	0.205031	-4.45633	-4.90649	0.0003	0.0355496	chr1:191434141-191454644	-	37099	Ppp2r5a	protein phosphatase 2, regulatory subunit B', alpha	226849	ENSMUSG00000026626	NM_144880	Mm.205569
XLOC_006932	pc	X7d	2.67965	23.9398	3.1593	4.61214	0.0003	0.0355496	chr14:47373859-47386167	+	0	Lgals3	lectin, galactose binding, soluble 3	16854	ENSMUSG00000050335	NM_001145953	Mm.248615
XLOC_025683	pc	X7d	11.81	1.53525	-2.94346	-4.5551	0.0003	0.0355496	chr9:65388683-65391652	-	0	Kbtbd13	kelch repeat and BTB (POZ) domain containing 13	74492	ENSMUSG00000054978	NM_028974	Mm.159223
XLOC_023417	pc	X7d	1.72947	13.5992	2.97512	4.52131	0.0003	0.0355496	chr8:56294551-56321046	+	0	Hpgd	hydroxyprostaglandin dehydrogenase 15 (NAD)	15446	ENSMUSG00000031613	NM_008278	Mm.18832
XLOC_006641	pc	X7d	847.786	118.357	-2.84055	-4.42352	0.0003	0.0355496	chr13:91853386-91876885	-	0	Ckmt2	creatine kinase, mitochondrial 2	76722	ENSMUSG00000021622	NM_198415	Mm.316438
XLOC_004674	pc	X7d	237.821	1505.87	2.66265	4.34278	0.0003	0.0355496	chr11:120549974-120551132	-	0	Ppp1r27	protein phosphatase 1, regulatory subunit 27	68701	ENSMUSG00000025129	NM_026814	Mm.46477
XLOC_006447	pc	X7d	20.0737	3.86366	-2.37727	-4.18716	0.0003	0.0355496	chr13:52966186-52982906	-	0	Nfil3	nuclear factor, interleukin 3, regulated	18030	ENSMUSG00000056749	NM_017373	Mm.136604
XLOC_006049	pc	X7d	6.59647	1.32966	-2.31064	-4.08399	0.0003	0.0355496	chr13:74009418-74062285	+	0	Tppp	tubulin polymerization promoting protein	72948	ENSMUSG00000021573	NM_182839	Mm.39752
XLOC_025503	pc	X7d	1.79909	7.71296	2.10002	3.53715	0.0003	0.0355496	chr9:40292915-40456388	-	0	Gramd1b	GRAM domain containing 1B	235283	ENSMUSG00000040111	NM_172768	Mm.138434
XLOC_018208	pc	X7d	3.79484	36.5462	3.26761	4.98838	0.00035	0.0397901	chr5:66676120-66687234	+	0	Uchl1	ubiquitin carboxy-terminal hydrolase L1	22223	ENSMUSG00000029223	NM_011670	Mm.29807
XLOC_022388	pc	X7d	1.69583	0.172593	-3.29655	-4.50188	0.00035	0.0397901	chr7:34598135-34618791	-	20221	Kctd15	potassium channel tetramerisation domain containing 15	233107	ENSMUSG00000030499	NM_146188	Mm.486198
XLOC_011340	pc	X7d	33.876	8.26654	-2.03491	-3.90146	0.00035	0.0397901	chr18:60375940-60444687	+	0	Iigp1	interferon inducible GTPase 1	60440	ENSMUSG00000054072	NM_001146275	Mm.261140
XLOC_009252	pc	X7d	279.987	67.0129	-2.06285	-3.66023	0.00035	0.0397901	chr16:96200469-96228933	+	0	Sh3bgr	SH3-binding domain glutamic acid-rich protein	50795	ENSMUSG00000040666	NM_015825	Mm.28638
XLOC_004606	pc	X7d	45.57	289.435	2.66708	3.56034	0.00035	0.0397901	chr11:115497348-115514381	-	0	Hn1	hematological and neurological expressed sequence 1	15374	ENSMUSG00000020737	NM_008258	Mm.1775
XLOC_025632	pc	X7d	0	1.01208	Inf	NA	0.00035	0.0397901	chr9:57607032-57620774	-	0	Lman1l	lectin, mannose-binding 1 like	235416	ENSMUSG00000056271	NM_199222	Mm.295630
XLOC_000293	pc	X7d	0.71536	22.7883	4.99348	6.71701	0.0004	0.0438517	chr1:87190596-87200070	+	0	Chrnd	cholinergic receptor, nicotinic, delta polypeptide	11447	ENSMUSG00000026251	NM_021600	Mm.2811
XLOC_024291	pc	X7d	16.9289	1.09601	-3.94916	-5.43028	0.0004	0.0438517	chr8:93166071-93197804	-	0	Ces1d	carboxylesterase 1D	104158	ENSMUSG00000056973	NM_053200	Mm.292803
XLOC_024427	pc	X7d	1.0811	0.0692699	-3.96412	-5.4027	0.0004	0.0438517	chr8:115523270-115547823	-	43345	Gm23677	NA	NA	ENSMUSG00000065090	NA
XLOC_023332	pc	X7d	3.17476	16.3609	2.36553	4.12342	0.0004	0.0438517	chr8:26977335-26981462	+	0	Zfp703	zinc finger protein 703	353310	ENSMUSG00000085795	NM_001101502	Mm.212469
XLOC_018009	pc	X7d	14.1107	1.92555	-2.87345	-4.02237	0.0004	0.0438517	chr5:25755327-25850688	+	0	Actr3b	ARP3 actin-related protein 3B	242894	ENSMUSG00000056367	NM_001004365	Mm.150319
XLOC_008943	pc	X7d	16.8077	4.06235	-2.04874	-3.86771	0.0004	0.0438517	chr16:31422296-31458901	+	0	Bdh1	3-hydroxybutyrate dehydrogenase, type 1	71911	ENSMUSG00000046598	NM_001122683	Mm.293470
XLOC_018939	pc	X7d	17.8637	4.57292	-1.96584	-3.66484	0.0004	0.0438517	chr5:73322198-73338970	-	0	Ociad2	OCIA domain containing 2	433904	ENSMUSG00000029153	NM_026950	Mm.274892
XLOC_007051	pc	X7d	48.7684	13.3974	-1.86399	-3.66198	0.0004	0.0438517	chr14:59625280-59632008	+	0	Shisa2	shisa family member 2	219134	ENSMUSG00000044461	NM_145463	Mm.275409
XLOC_004545	pc	X7d	2.70906	0	-Inf	NA	0.0004	0.0438517	chr11:106300260-106301896	-	0	Gh	growth hormone	14599	ENSMUSG00000020713	NM_008117	Mm.343934
XLOC_008953	pc	X7d	26.5877	1.17487	-4.50018	-6.00004	0.00045	0.0476735	chr16:32271232-32275409	+	0	Smco1	single-pass membrane protein with coiled-coil domains 1	69576	ENSMUSG00000046345	NM_183283	Mm.432545
XLOC_019850	pc	X7d	49.2486	4.9579	-3.31228	-4.68332	0.00045	0.0476735	chr6:90550819-90646797	+	0	Slc41a3	solute carrier family 41, member 3	71699	ENSMUSG00000030089	NM_001037493	Mm.272633
XLOC_015042	pc	X7d	5.98001	0.803892	-2.89507	-4.16537	0.00045	0.0476735	chr3:65109642-65378219	+	0	Kcnab1	potassium voltage-gated channel, shaker-related subfamily, beta member 1	16497	ENSMUSG00000027827	NM_001289450	Mm.316402
XLOC_008094	pc	X7d	5.3807	1.13666	-2.24299	-4.05878	0.00045	0.0476735	chr15:85735563-85806851	+	0	Ppara	NA	NA	NA	NA
XLOC_014570	pc	X7d	9.94044	2.03943	-2.28514	-3.98333	0.00045	0.0476735	chr2:150618109-150668932	-	0	Acss1	acyl-CoA synthetase short-chain family member 1	68738	ENSMUSG00000027452	NM_080575	Mm.7044
XLOC_006345	pc	X7d	137.903	21.8474	-2.65812	-3.87567	0.00045	0.0476735	chr13:32700678-32784053	-	0	Mylk4	myosin light chain kinase family, member 4	238564	ENSMUSG00000044951	NM_001166030	Mm.60041
XLOC_001360	pc	X7d	34.0413	9.01612	-1.91671	-3.80369	0.00045	0.0476735	chr1:165648923-165709298	-	0	Rcsd1	RCSD domain containing 1	226594	ENSMUSG00000040723	NM_001038846	Mm.265552 Mm.482459
XLOC_018270	pc	X7d	8.3829	2.17073	-1.94927	-3.70915	0.00045	0.0476735	chr5:88887259-89242970	+	0	Slc4a4	solute carrier family 4 (anion exchanger), member 4	54403	ENSMUSG00000060961	NM_001136260	Mm.41044
XLOC_000881	pc	X7d	18.4665	5.51215	-1.74422	-3.41628	0.00045	0.0476735	chr1:45908069-45925594	-	0	Slc40a1	solute carrier family 40 (iron-regulated transporter), member 1	53945	ENSMUSG00000025993	NM_016917	Mm.28756
XLOC_023912	pc	X7d	10.4919	71.0012	2.75857	3.28211	0.00045	0.0476735	chr8:11611072-11635782	-	0	NA	NA	NA	NA	NA
XLOC_001738	pc	X7d	0	2.64764	Inf	NA	0.00045	0.0476735	chr10:61089342-61094329	+	0	Pcbd1	pterin 4 alpha carbinolamine dehydratase/dimerization cofactor of hepatocyte nuclear factor 1 alpha (TCF1) 1	13180	ENSMUSG00000020098	NM_025273	Mm.39473
XLOC_014968	pc	X7d	0	1.00209	Inf	NA	0.00045	0.0476735	chr3:41204749-41206412	+	121702	Pgrmc2	progesterone receptor membrane component 2	70804	ENSMUSG00000049940	NM_027558	Mm.40321
XLOC_012837	X24h	X14d	1.49606	119.993	6.32564	9.40623	5e-05	0.00821147	chr2:31950246-31973442	+	0	Aif1l	allograft inflammatory factor 1-like	108897	ENSMUSG00000001864	NM_145144	Mm.24838
XLOC_008196	X24h	X14d	1.57603	140.426	6.47738	9.11231	5e-05	0.00821147	chr15:102028215-102032026	+	0	Krt18	keratin 18	16668	ENSMUSG00000023043	NM_010664	Mm.22479
XLOC_012473	X24h	X14d	8.47956	368.096	5.43995	8.83538	5e-05	0.00821147	chr19:36111964-36119844	-	0	Ankrd1	ankyrin repeat domain 1 (cardiac muscle)	107765	ENSMUSG00000024803	NM_013468	Mm.10279
XLOC_003133	X24h	X14d	0.337139	21.5	5.99485	8.78559	5e-05	0.00821147	chr11:67078299-67102291	+	0	Myh3	myosin, heavy polypeptide 3, skeletal muscle, embryonic	17883	ENSMUSG00000020908	NM_001099635	Mm.340090
XLOC_003727	X24h	X14d	149.745	4.0886	-5.19476	-8.3804	5e-05	0.00821147	chr11:120948483-120959000	+	0	Slc16a3	solute carrier family 16 (monocarboxylic acid transporters), member 3	80879	ENSMUSG00000025161	NM_001038653	Mm.28632
XLOC_000293	X24h	X14d	1.01391	48.0087	5.56529	8.22104	5e-05	0.00821147	chr1:87190596-87200070	+	0	Chrnd	cholinergic receptor, nicotinic, delta polypeptide	11447	ENSMUSG00000026251	NM_021600	Mm.2811
XLOC_015158	X24h	X14d	0.773482	23.7145	4.93826	8.21506	5e-05	0.00821147	chr3:89520140-89675680	+	0	Kcnn3	potassium intermediate/small conductance calcium-activated channel, subfamily N, member 3	140493	ENSMUSG00000000794	NM_080466	Mm.120250
XLOC_022533	X24h	X14d	35.1229	926.903	4.72194	8.1011	5e-05	0.00821147	chr7:48830397-48848051	-	0	Csrp3	cysteine and glycine-rich protein 3	13009	ENSMUSG00000030470	NM_001198841	Mm.17235 Mm.488132
XLOC_000812	X24h	X14d	0.876007	19.3488	4.46516	7.92889	5e-05	0.00821147	chr1:24257682-24587437	-	0	Col19a1	collagen, type XIX, alpha 1	12823	ENSMUSG00000026141	NM_007733	Mm.329196
XLOC_004182	X24h	X14d	1.53296	29.7642	4.27919	7.65828	5e-05	0.00821147	chr11:74383343-74590158	-	0	Rap1gap2	RAP1 GTPase activating protein 2	380711	ENSMUSG00000038807	NM_001015046	Mm.425690
XLOC_018443	X24h	X14d	0.785788	49.5487	5.97856	7.55258	5e-05	0.00821147	chr5:116434886-116591817	+	0	Srrm4os	serine/arginine repetitive matrix 4, opposite strand	76798	ENSMUSG00000086219	NR_015595	Mm.444322
XLOC_001244	X24h	X14d	2.36242	377.53	7.32018	7.53582	5e-05	0.00821147	chr1:135952712-136006342	-	0	Igfn1	immunoglobulin-like and fibronectin type III domain containing 1	226438	ENSMUSG00000051985	NM_177642	Mm.119675
XLOC_015048	X24h	X14d	103.323	5.46026	-4.24204	-7.42497	5e-05	0.00821147	chr3:67374096-67400063	+	0	Mlf1	myeloid leukemia factor 1	17349	ENSMUSG00000048416	NM_001039543	Mm.10414
XLOC_006169	X24h	X14d	1.9098	39.5117	4.37078	7.28796	5e-05	0.00821147	chr13:117220572-117274415	+	0	Emb	embigin	13723	ENSMUSG00000021728	NM_010330	Mm.274926
XLOC_014083	X24h	X14d	6.40154	105.249	4.03925	7.15995	5e-05	0.00821147	chr2:73563280-73580452	-	0	Chrna1	cholinergic receptor, nicotinic, alpha polypeptide 1 (muscle)	11435	ENSMUSG00000027107	NM_007389	Mm.4583
XLOC_001274	X24h	X14d	0.282753	8.65015	4.93511	7.14959	5e-05	0.00821147	chr1:151240188-151246973	-	13849	Gm24402	NA	NA	ENSMUSG00000088498	NA
XLOC_003152	X24h	X14d	98.5147	3.8261	-4.68639	-7.02339	5e-05	0.00821147	chr11:67798236-67816453	+	0	Dhrs7c	dehydrogenase/reductase (SDR family) member 7C	68460	ENSMUSG00000033044	NM_001013013	Mm.22167
XLOC_016929	X24h	X14d	7.87349	144.364	4.19656	6.94594	5e-05	0.00821147	chr4:135759714-135815568	+	0	Myom3	myomesin family, member 3	242702	ENSMUSG00000037139	NM_001085509	Mm.318639
XLOC_004974	X24h	X14d	0.578561	19.8824	5.10288	6.75022	5e-05	0.00821147	chr12:79029162-79089670	+	0	Plekhh1	pleckstrin homology domain containing, family H (with MyTH4 domain) member 1	211945	ENSMUSG00000060716	NM_181073	Mm.478321
XLOC_023625	X24h	X14d	9.58586	167.119	4.12383	6.61574	5e-05	0.00821147	chr8:94533027-94570609	+	0	Cpne2	copine II	234577	ENSMUSG00000034361	NM_153507	Mm.291815
XLOC_025569	X24h	X14d	1.64586	29.0716	4.1427	6.53478	5e-05	0.00821147	chr9:49502145-49799070	-	0	Ncam1	neural cell adhesion molecule 1	17967	ENSMUSG00000039542	NM_001081445	Mm.4974 Mm.439182
XLOC_018208	X24h	X14d	2.91931	64.71	4.47029	6.51637	5e-05	0.00821147	chr5:66676120-66687234	+	0	Uchl1	ubiquitin carboxy-terminal hydrolase L1	22223	ENSMUSG00000029223	NM_011670	Mm.29807
XLOC_009696	X24h	X14d	4.51095	52.6298	3.54438	6.48656	5e-05	0.00821147	chr16:92601465-92826066	-	0	Runx1	runt related transcription factor 1	12394	ENSMUSG00000022952	NM_001111021	Mm.4081 Mm.470227
XLOC_014992	X24h	X14d	2.31599	27.8659	3.5888	6.47195	5e-05	0.00821147	chr3:54361106-54391118	+	0	Postn	periostin, osteoblast specific factor	50706	ENSMUSG00000027750	NM_001198765	Mm.236067
XLOC_006691	X24h	X14d	2.64336	32.6691	3.62748	6.3143	5e-05	0.00821147	chr13:99421308-99516602	-	0	Map1b	microtubule-associated protein 1B	17755	ENSMUSG00000052727	NM_008634	Mm.4173 Mm.474609 Mm.474896
XLOC_000874	X24h	X14d	74.9096	6.59813	-3.50502	-6.27844	5e-05	0.00821147	chr1:44009281-44020156	-	0	Mettl21c	methyltransferase like 21C	433294	ENSMUSG00000047343	NM_001013799	Mm.123621
XLOC_024369	X24h	X14d	53.6442	3.63621	-3.88292	-6.24285	5e-05	0.00821147	chr8:109575127-109579172	-	0	Hp	haptoglobin	15439	ENSMUSG00000031722	NM_017370	Mm.26730
XLOC_000466	X24h	X14d	8.73611	143.461	4.03752	6.20081	5e-05	0.00821147	chr1:134193396-134235431	+	0	Mybph	myosin binding protein H	53311	ENSMUSG00000042451	NM_016749	Mm.379067
XLOC_001686	X24h	X14d	190.197	19.0461	-3.31993	-6.13258	5e-05	0.00821147	chr10:43579168-43584269	+	0	Cd24a	CD24a antigen	12484	ENSMUSG00000047139	NM_009846	Mm.29742
XLOC_024330	X24h	X14d	8.29009	87.3448	3.39726	6.11209	5e-05	0.00821147	chr8:104628039-104631333	-	0	Rrad	Ras-related associated with diabetes	56437	ENSMUSG00000031880	NM_019662	Mm.29467
XLOC_011482	X24h	X14d	7.75783	0.502001	-3.94989	-6.10024	5e-05	0.00821147	chr18:15389393-15403684	-	0	Aqp4	aquaporin 4	11829	ENSMUSG00000024411	NM_009700	Mm.250786 Mm.489568
XLOC_026533	X24h	X14d	121.121	11.6764	-3.37479	-6.06413	5e-05	0.00821147	chrX:164436881-164459169	+	0	Asb11	ankyrin repeat and SOCS box-containing 11	68854	ENSMUSG00000031382	NM_026853	Mm.33225
XLOC_023444	X24h	X14d	1.23378	15.9889	3.69592	6.04501	5e-05	0.00821147	chr8:68276527-68347704	+	0	Sh2d4a	SH2 domain containing 4A	72281	ENSMUSG00000053886	NM_028182	Mm.40974
XLOC_001371	X24h	X14d	447.954	49.8382	-3.16803	-5.93465	5e-05	0.00821147	chr1:167372383-167393869	-	0	Mgst3	microsomal glutathione S-transferase 3	66447	ENSMUSG00000026688	NM_025569	Mm.218286
XLOC_003591	X24h	X14d	4.9916	65.4835	3.71356	5.93378	5e-05	0.00821147	chr11:104550662-104587219	+	0	Myl4	myosin, light polypeptide 4	17896	ENSMUSG00000061086	NM_010858	Mm.390355
XLOC_004988	X24h	X14d	4.30924	46.5451	3.43312	5.92929	5e-05	0.00821147	chr12:81631246-81666908	+	0	Ttc9	tetratricopeptide repeat domain 9	69480	ENSMUSG00000042734	NM_001033149	Mm.130002
XLOC_013522	X24h	X14d	152.947	15.7067	-3.28358	-5.90417	5e-05	0.00821147	chr2:152911351-152923065	+	0	Mylk2	myosin, light polypeptide kinase 2, skeletal muscle	228785	ENSMUSG00000027470	NM_001081044	Mm.250604
XLOC_024272	X24h	X14d	6.45065	0.460709	-3.80752	-5.88312	5e-05	0.00821147	chr8:85636502-85700901	-	0	Neto2	neuropilin (NRP) and tolloid (TLL)-like 2	74513	ENSMUSG00000036902	NM_001081324	Mm.126079
XLOC_001020	X24h	X14d	0.834969	9.73993	3.54412	5.88267	5e-05	0.00821147	chr1:78567111-78606949	-	28937	Mogat1	monoacylglycerol O-acyltransferase 1	68393	ENSMUSG00000012187	NM_026713	Mm.41325
XLOC_021373	X24h	X14d	31.5673	3.53334	-3.15933	-5.85564	5e-05	0.00821147	chr7:51510831-51599201	+	0	Ano5	anoctamin 5	233246	ENSMUSG00000055489	NM_001271879	Mm.254431 Mm.411727
XLOC_002313	X24h	X14d	661.358	33.8561	-4.28794	-5.81779	5e-05	0.00821147	chr10:40287457-40302188	-	0	Amd1	S-adenosylmethionine decarboxylase 1	11702	ENSMUSG00000075232	NM_009665	Mm.253533
XLOC_005304	X24h	X14d	13.2894	1.16968	-3.50609	-5.79286	5e-05	0.00821147	chr12:17172099-17176888	-	0	Kcnf1	potassium voltage-gated channel, subfamily F, member 1	382571	ENSMUSG00000051726	NM_201531	Mm.40173
XLOC_010900	X24h	X14d	133.802	9.10694	-3.87698	-5.58003	5e-05	0.00821147	chr17:56079640-56109931	-	0	Plin4	perilipin 4	57435	ENSMUSG00000002831	NM_020568	Mm.12966
XLOC_015089	X24h	X14d	1.99754	22.9617	3.52293	5.57814	5e-05	0.00821147	chr3:85970885-86131620	+	0	Sh3d19	SH3 domain protein D19	27059	ENSMUSG00000028082	NM_001082414	Mm.2454
XLOC_008926	X24h	X14d	28.7635	1.81515	-3.98607	-5.56729	5e-05	0.00821147	chr16:27306957-27370239	+	0	Ostn	osteocrin	239790	ENSMUSG00000052276	NM_198112	Mm.390880
XLOC_000484	X24h	X14d	1.37544	21.17	3.94405	5.53548	5e-05	0.00821147	chr1:135836307-135852316	+	0	Tnnt2	troponin T2, cardiac	21956	ENSMUSG00000026414	NM_001130174	Mm.247470
XLOC_010725	X24h	X14d	1.81254	20.1188	3.47246	5.53404	5e-05	0.00821147	chr17:34956428-34959238	-	0	Hspa1b	heat shock protein 1B	15511	ENSMUSG00000090877	NM_010478	Mm.372314
XLOC_023170	X24h	X14d	2.26474	21.4954	3.24661	5.50162	5e-05	0.00821147	chr7:143634814-143685988	-	0	Tnfrsf22	tumor necrosis factor receptor superfamily, member 22	79202	ENSMUSG00000010751	NM_023680	Mm.261384
XLOC_007825	X24h	X14d	49.4443	5.08813	-3.2806	-5.44193	5e-05	0.00821147	chr15:31565248-31590268	+	0	Cmbl	carboxymethylenebutenolidase-like (Pseudomonas)	69574	ENSMUSG00000022235	NM_181588	Mm.28108
XLOC_012714	X24h	X14d	3.83283	33.0292	3.10726	5.4339	5e-05	0.00821147	chr2:19657914-19662959	+	0	Otud1	OTU domain containing 1	71198	ENSMUSG00000043415	NM_027715	Mm.83981
XLOC_004869	X24h	X14d	0.380792	5.30473	3.8002	5.41143	5e-05	0.00821147	chr12:44328884-44602042	+	0	Nrcam	neuronal cell adhesion molecule	319504	ENSMUSG00000020598	NM_001146031	Mm.208439
XLOC_000032	X24h	X14d	7.37574	0.539818	-3.77224	-5.40428	5e-05	0.00821147	chr1:17097995-17164609	+	0	Gdap1	ganglioside-induced differentiation-associated-protein 1	14545	ENSMUSG00000025777	NM_010267	Mm.18218
XLOC_024431	X24h	X14d	0.964297	0.129992	-2.89106	-5.3949	5e-05	0.00821147	chr8:115568128-115644700	-	0	Gm23677	NA	NA	ENSMUSG00000065090	NA
XLOC_024831	X24h	X14d	101.645	12.4333	-3.03126	-5.34409	5e-05	0.00821147	chr9:45138331-45156874	+	0	Scn4b	sodium channel, type IV, beta	399548	ENSMUSG00000046480	NM_001013390	Mm.335112
XLOC_013938	X24h	X14d	51.0243	6.09098	-3.06644	-5.32074	5e-05	0.00821147	chr2:32413824-32457428	-	0	Slc25a25	solute carrier family 25 (mitochondrial carrier, phosphate carrier), member 25	227731	ENSMUSG00000026819	NM_001164357	Mm.37395
XLOC_007310	X24h	X14d	27.6024	182.403	2.72426	5.30398	5e-05	0.00821147	chr14:21676563-21714576	-	0	Dupd1	dual specificity phosphatase and pro isomerase domain containing 1	435391	ENSMUSG00000063821	NM_001013826	Mm.295860
XLOC_026892	X24h	X14d	7.0345	46.4114	2.72196	5.25767	5e-05	0.00821147	chrX:94535473-94542074	-	0	Maged1	melanoma antigen, family D, 1	94275	ENSMUSG00000025151	NM_019791	Mm.27578
XLOC_009946	X24h	X14d	235.727	34.4939	-2.7727	-5.23916	5e-05	0.00821147	chr17:24727828-24736149	+	0	Rpl3l	ribosomal protein L3-like	66211	ENSMUSG00000002500	NM_001163945	Mm.46198
XLOC_007473	X24h	X14d	24.9426	2.80217	-3.154	-5.22908	5e-05	0.00821147	chr14:50888375-50897633	-	0	Klhl33	kelch-like 33	546611	ENSMUSG00000090799	NM_001166651	Mm.390692
XLOC_009764	X24h	X14d	1.61368	0.195901	-3.04216	-5.19694	5e-05	0.00821147	chr17:8525206-8552103	+	0	Pde10a	phosphodiesterase 10A	23984	ENSMUSG00000023868	NM_001290707	Mm.87161
XLOC_008163	X24h	X14d	152.443	21.9954	-2.79299	-5.15578	5e-05	0.00821147	chr15:99717592-99725007	+	0	Gpd1	glycerol-3-phosphate dehydrogenase 1 (soluble)	14555	ENSMUSG00000023019	NM_010271	Mm.252391
XLOC_018347	X24h	X14d	2.92843	25.0424	3.09617	5.13359	5e-05	0.00821147	chr5:104435110-104441053	+	0	Spp1	secreted phosphoprotein 1	20750	ENSMUSG00000029304	NM_001204201	Mm.288474
XLOC_012476	X24h	X14d	501.285	49.2105	-3.34859	-5.09017	5e-05	0.00821147	chr19:36731730-36736604	-	0	Ppp1r3c	protein phosphatase 1, regulatory (inhibitor) subunit 3C	53412	ENSMUSG00000067279	NM_016854	Mm.24724
XLOC_010027	X24h	X14d	24.3747	153.853	2.6581	5.08935	5e-05	0.00821147	chr17:29090985-29100722	+	0	Cdkn1a	cyclin-dependent kinase inhibitor 1A (P21)	12575	ENSMUSG00000023067	NM_001111099	Mm.195663
XLOC_022367	X24h	X14d	9.4146	64.3666	2.77334	5.01155	5e-05	0.00821147	chr7:31130008-31156619	-	0	Gramd1a	GRAM domain containing 1A	52857	ENSMUSG00000001248	NM_027898	Mm.27366
XLOC_011348	X24h	X14d	35.4428	5.92806	-2.57986	-4.99995	5e-05	0.00821147	chr18:60925631-60988152	+	0	Camk2a	calcium/calmodulin-dependent protein kinase II alpha	12322	ENSMUSG00000024617	NM_001286809	Mm.131530 Mm.446530
XLOC_004064	X24h	X14d	30.7267	4.60328	-2.73876	-4.99423	5e-05	0.00821147	chr11:67112259-67120795	-	0	2310065F04Rik	RIKEN cDNA 2310065F04 gene	74184	ENSMUSG00000087410	NR_038055	Mm.162554
XLOC_005093	X24h	X14d	30.3397	4.69488	-2.69205	-4.96259	5e-05	0.00821147	chr12:104406618-104414419	+	0	Serpina3n	serine (or cysteine) peptidase inhibitor, clade A, member 3N	20716	ENSMUSG00000021091	NM_009252	Mm.482074
XLOC_025943	X24h	X14d	70.2951	10.9886	-2.67741	-4.93205	5e-05	0.00821147	chr9:121784015-121792507	-	0	Hhatl	hedgehog acyltransferase-like	74770	ENSMUSG00000032523	NM_029095	Mm.44195
XLOC_006497	X24h	X14d	8.65144	1.08166	-2.99969	-4.90162	5e-05	0.00821147	chr13:59634995-59675784	-	0	Golm1	golgi membrane protein 1	105348	ENSMUSG00000021556	NM_001035122	Mm.171335
XLOC_002265	X24h	X14d	1.05192	8.89828	3.0805	4.81084	5e-05	0.00821147	chr10:24773083-24836352	-	0	Enpp3	ectonucleotide pyrophosphatase/phosphodiesterase 3	209558	ENSMUSG00000019989	NM_134005	Mm.338425
XLOC_020410	X24h	X14d	98.1308	739.806	2.91437	4.80321	5e-05	0.00821147	chr6:67035050-67080652	-	0	Gadd45a	growth arrest and DNA-damage-inducible 45 alpha	13197	ENSMUSG00000036390	NM_007836	Mm.72235
XLOC_023583	X24h	X14d	174.985	25.2795	-2.79119	-4.78913	5e-05	0.00821147	chr8:85492616-85529573	+	0	Gpt2	glutamic pyruvate transaminase (alanine aminotransferase) 2	108682	ENSMUSG00000031700	NM_173866	Mm.200423
XLOC_008257	X24h	X14d	9.20408	1.28667	-2.83864	-4.76119	5e-05	0.00821147	chr15:7206119-7398304	-	0	Egflam	EGF-like, fibronectin type III and laminin G domains	268780	ENSMUSG00000042961	NM_001289496	Mm.203208
XLOC_020725	X24h	X14d	35.6311	6.47708	-2.45972	-4.75519	5e-05	0.00821147	chr6:127085115-127109552	-	0	9630033F20Rik	RIKEN cDNA 9630033F20 gene	319801	ENSMUSG00000038028	NM_177003	Mm.101836
XLOC_008434	X24h	X14d	37.5137	6.91781	-2.43903	-4.72133	5e-05	0.00821147	chr15:74747718-74753025	-	0	Lynx1	Ly6/neurotoxin 1	23936	ENSMUSG00000022594	NM_011838	Mm.257067
XLOC_025133	X24h	X14d	12.3324	2.08499	-2.56434	-4.70906	5e-05	0.00821147	chr9:102506137-102546247	+	0	Ky	kyphoscoliosis peptidase	16716	ENSMUSG00000035606	NM_024291	Mm.101692
XLOC_018293	X24h	X14d	79.7015	14.2686	-2.48176	-4.6678	5e-05	0.00821147	chr5:92331810-92414775	+	0	Art3	ADP-ribosyltransferase 3	109979	ENSMUSG00000034842	NM_181728	Mm.263514
XLOC_000126	X24h	X14d	45.8549	8.77956	-2.38486	-4.66583	5e-05	0.00821147	chr1:53061643-53068079	+	0	Mstn	myostatin	17700	ENSMUSG00000026100	NM_010834	Mm.3514
XLOC_016484	X24h	X14d	6.81618	36.6222	2.42568	4.6462	5e-05	0.00821147	chr4:59189549-59222961	+	0	Ugcg	UDP-glucose ceramide glucosyltransferase	22234	ENSMUSG00000028381	NM_011673	Mm.198803
XLOC_016649	X24h	X14d	8.76355	129.27	3.88273	4.64104	5e-05	0.00821147	chr4:95524398-95926950	+	0	Fggy	FGGY carbohydrate kinase domain containing	75578	ENSMUSG00000028573	NM_001113412	Mm.276098
XLOC_007051	X24h	X14d	66.7711	12.6722	-2.39755	-4.60111	5e-05	0.00821147	chr14:59625280-59632008	+	0	Shisa2	shisa family member 2	219134	ENSMUSG00000044461	NM_145463	Mm.275409
XLOC_023332	X24h	X14d	3.72187	22.4265	2.59111	4.58844	5e-05	0.00821147	chr8:26977335-26981462	+	0	Zfp703	zinc finger protein 703	353310	ENSMUSG00000085795	NM_001101502	Mm.212469
XLOC_018270	X24h	X14d	7.6135	1.42543	-2.41716	-4.4811	5e-05	0.00821147	chr5:88887259-89242970	+	0	Slc4a4	solute carrier family 4 (anion exchanger), member 4	54403	ENSMUSG00000060961	NM_001136260	Mm.41044
XLOC_006447	X24h	X14d	27.7488	5.06377	-2.45414	-4.47821	5e-05	0.00821147	chr13:52966186-52982906	-	0	Nfil3	nuclear factor, interleukin 3, regulated	18030	ENSMUSG00000056749	NM_017373	Mm.136604
XLOC_015841	X24h	X14d	39.8826	230.451	2.53063	4.47128	5e-05	0.00821147	chr3:88481147-88503332	-	0	Lmna	lamin A	16905	ENSMUSG00000028063	NM_001002011	Mm.243014 Mm.471227
XLOC_018449	X24h	X14d	11.9947	2.20952	-2.44059	-4.46958	5e-05	0.00821147	chr5:117780704-117956967	+	0	Nos1	nitric oxide synthase 1, neuronal	18125	ENSMUSG00000029361	NM_008712	Mm.44249 Mm.442195
XLOC_000887	X24h	X14d	10.9731	76.9414	2.80979	4.46414	5e-05	0.00821147	chr1:51464771-51513117	-	0	Nabp1	nucleic acid binding protein 1	109019	ENSMUSG00000026107	NM_028696	Mm.196290
XLOC_003817	X24h	X14d	32.2871	6.73949	-2.26025	-4.45377	5e-05	0.00821147	chr11:20823354-20831476	-	0	Lgalsl	lectin, galactoside binding-like	216551	ENSMUSG00000042363	NM_173752	Mm.76694
XLOC_023726	X24h	X14d	15.4564	83.2678	2.42956	4.43148	5e-05	0.00821147	chr8:110721471-110741491	+	0	Mtss1l	metastasis suppressor 1-like	244654	ENSMUSG00000033763	NM_198625	Mm.490385
XLOC_012250	X24h	X14d	6.98144	36.1539	2.37255	4.42307	5e-05	0.00821147	chr19:5344704-5355215	-	0	Cst6	cystatin E/M	73720	ENSMUSG00000024846	NM_028623	Mm.36816
XLOC_019980	X24h	X14d	115.122	20.6527	-2.47876	-4.41839	5e-05	0.00821147	chr6:121210589-121226963	+	0	Tuba8	tubulin, alpha 8	53857	ENSMUSG00000030137	NM_017379	Mm.32884
XLOC_022034	X24h	X14d	1.76503	9.20513	2.38275	4.41684	5e-05	0.00821147	chr7:6703678-6976662	-	0	Peg3	paternally expressed 3	18616	ENSMUSG00000002265	NM_008817	Mm.389800
XLOC_007665	X24h	X14d	6.72309	36.0259	2.42184	4.36391	5e-05	0.00821147	chr14:73195501-73330554	-	0	Rb1	retinoblastoma 1	19645	ENSMUSG00000022105	NM_009029	Mm.273862
XLOC_011406	X24h	X14d	102.717	22.0543	-2.21955	-4.32924	5e-05	0.00821147	chr18:74779211-74806210	+	0	Acaa2	acetyl-Coenzyme A acyltransferase 2 (mitochondrial 3-oxoacyl-Coenzyme A thiolase)	52538	ENSMUSG00000036880	NM_177470	Mm.245724
XLOC_006087	X24h	X14d	2.19567	11.2953	2.36299	4.31568	5e-05	0.00821147	chr13:92611092-92712146	+	0	Serinc5	serine incorporator 5	218442	ENSMUSG00000021703	NM_172588	Mm.297970
XLOC_024699	X24h	X14d	4.21787	37.6421	3.15776	4.30521	5e-05	0.00821147	chr9:36832615-36879020	+	0	Fez1	fasciculation and elongation protein zeta 1 (zygin I)	235180	ENSMUSG00000032118	NM_183171	Mm.5264
XLOC_023492	X24h	X14d	37.5857	7.46764	-2.33146	-4.29585	5e-05	0.00821147	chr8:71568834-71587764	+	0	Slc27a1	solute carrier family 27 (fatty acid transporter), member 1	26457	ENSMUSG00000031808	NM_011977	Mm.38165
XLOC_019158	X24h	X14d	49.1587	9.02338	-2.44571	-4.24622	5e-05	0.00821147	chr5:116038740-116099850	-	0	Tmem233	transmembrane protein 233	545798	ENSMUSG00000079278	NM_001101546	Mm.483995
XLOC_017847	X24h	X14d	2.22838	11.9952	2.42838	4.23516	5e-05	0.00821147	chr4:149896263-149955006	-	0	Spsb1	splA/ryanodine receptor domain and SOCS box containing 1	74646	ENSMUSG00000039911	NM_029035	Mm.30
XLOC_001302	X24h	X14d	9.09129	40.9319	2.17067	4.19999	5e-05	0.00821147	chr1:155777975-155812899	-	0	Qsox1	quiescin Q6 sulfhydryl oxidase 1	104009	ENSMUSG00000033684	NM_001024945	Mm.27035
XLOC_024978	X24h	X14d	4.32788	19.9138	2.20204	4.03516	5e-05	0.00821147	chr9:65460936-65488470	+	0	Spg21	spastic paraplegia 21 homolog (human)	27965	ENSMUSG00000032388	NM_138584	Mm.272475
XLOC_010620	X24h	X14d	53.4351	10.8888	-2.29495	-3.91635	5e-05	0.00821147	chr17:28399011-28518093	-	0	Fkbp5	FK506 binding protein 5	14229	ENSMUSG00000024222	NM_010220	Mm.276405
XLOC_009189	X24h	X14d	5.90044	0.239039	-4.6255	-2.1494	5e-05	0.00821147	chr16:86011370-86167764	+	110244	Adamts5	a disintegrin-like and metallopeptidase (reprolysin type) with thrombospondin type 1 motif, 5 (aggrecanase-2)	23794	ENSMUSG00000022894	NM_011782	Mm.112933 Mm.437478
XLOC_000041	X24h	X14d	0.64724	28.9638	5.4838	1.65335	5e-05	0.00821147	chr1:20669795-20684822	+	0	Mir133b	microRNA 133b	723817	ENSMUSG00000065480	NR_029902
XLOC_002242	X24h	X14d	0	5.61314	Inf	NA	5e-05	0.00821147	chr10:21402513-21410756	-	5927	Aldh8a1	aldehyde dehydrogenase 8 family, member A1	237320	ENSMUSG00000037542	NM_178713	Mm.90181
XLOC_002901	X24h	X14d	0	1.48367	Inf	NA	5e-05	0.00821147	chr11:43929499-43973051	+	0	Gm12153	predicted gene 12153	102638460	ENSMUSG00000087172	XR_388595	Mm.338774
XLOC_002902	X24h	X14d	0	2.87246	Inf	NA	5e-05	0.00821147	chr11:43929499-43973051	+	0	Gm12153	predicted gene 12153	102638460	ENSMUSG00000087172	XR_388595	Mm.338774
XLOC_002905	X24h	X14d	0	1.56366	Inf	NA	5e-05	0.00821147	chr11:43979438-43982034	+	0	Gm12153	predicted gene 12153	102638460	ENSMUSG00000087172	XR_388595	Mm.338774
XLOC_002906	X24h	X14d	0	1.28226	Inf	NA	5e-05	0.00821147	chr11:43982128-43984043	+	0	Gm12153	predicted gene 12153	102638460	ENSMUSG00000087172	XR_388595	Mm.338774
XLOC_002910	X24h	X14d	0	2.12865	Inf	NA	5e-05	0.00821147	chr11:43990489-43992232	+	0	Gm12153	predicted gene 12153	102638460	ENSMUSG00000087172	XR_388595	Mm.338774
XLOC_002912	X24h	X14d	0	1.52072	Inf	NA	5e-05	0.00821147	chr11:43999386-44000738	+	0	Gm12153	predicted gene 12153	102638460	ENSMUSG00000087172	XR_388595	Mm.338774
XLOC_002916	X24h	X14d	0	1.70838	Inf	NA	5e-05	0.00821147	chr11:44045266-44047975	+	0	Gm12153	predicted gene 12153	102638460	ENSMUSG00000087172	XR_388595	Mm.338774
XLOC_002919	X24h	X14d	0	1.21777	Inf	NA	5e-05	0.00821147	chr11:44062059-44064842	+	0	Gm12153	predicted gene 12153	102638460	ENSMUSG00000087172	XR_388595	Mm.338774
XLOC_002921	X24h	X14d	0	1.48289	Inf	NA	5e-05	0.00821147	chr11:44068506-44070821	+	0	Gm12153	predicted gene 12153	102638460	ENSMUSG00000087172	XR_388595	Mm.338774
XLOC_002923	X24h	X14d	0	1.59859	Inf	NA	5e-05	0.00821147	chr11:44074211-44075745	+	0	Gm12153	predicted gene 12153	102638460	ENSMUSG00000087172	XR_388595	Mm.338774
XLOC_002928	X24h	X14d	0	1.05797	Inf	NA	5e-05	0.00821147	chr11:44098602-44099909	+	0	Gm12153	predicted gene 12153	102638460	ENSMUSG00000087172	XR_388595	Mm.338774
XLOC_002934	X24h	X14d	0	0.922343	Inf	NA	5e-05	0.00821147	chr11:44134676-44136843	+	0	Gm12153	predicted gene 12153	102638460	ENSMUSG00000087172	XR_388595	Mm.338774
XLOC_003231	X24h	X14d	1.21667	0	-Inf	NA	5e-05	0.00821147	chr11:72491706-72493218	+	1699	Spns3	spinster homolog 3	77577	ENSMUSG00000020798	NM_029932	Mm.46185
XLOC_003773	X24h	X14d	3.42725	0	-Inf	NA	5e-05	0.00821147	chr11:5900822-5949599	-	0	Gck	glucokinase	103988	ENSMUSG00000041798	NM_001287386	Mm.220358
XLOC_005878	X24h	X14d	0	0.918027	Inf	NA	5e-05	0.00821147	chr13:35395392-35405797	+	102114	Gm22674	NA	NA	ENSMUSG00000077601	NA
XLOC_007922	X24h	X14d	3.75602	0	-Inf	NA	5e-05	0.00821147	chr15:61866374-61906854	+	78535	Myc	myelocytomatosis oncogene	17869	ENSMUSG00000022346	NM_001177352	Mm.2444
XLOC_008328	X24h	X14d	0	4.0294	Inf	NA	5e-05	0.00821147	chr15:38385554-38403953	-	0	Gm26863	NA	NA	ENSMUSG00000097645	NA
XLOC_008653	X24h	X14d	0	2.66053	Inf	NA	5e-05	0.00821147	chr15:96464522-96474728	-	3678	Scaf11	SR-related CTD-associated factor 11	72193	ENSMUSG00000033228	NM_028148	Mm.324474 Mm.472183
XLOC_008748	X24h	X14d	0	51.6476	Inf	NA	5e-05	0.00821147	chr15:101996710-102004342	-	0	Krt8	keratin 8	16691	ENSMUSG00000049382	NM_031170	Mm.358618
XLOC_009805	X24h	X14d	0	7.7863	Inf	NA	5e-05	0.00821147	chr17:10069537-10074455	+	132014	Qk	quaking	19317	ENSMUSG00000062078	NM_001159516	Mm.130694 Mm.384135 Mm.393248
XLOC_010235	X24h	X14d	1.70578	0	-Inf	NA	5e-05	0.00821147	chr17:45730715-45732403	+	459	1600014C23Rik	RIKEN cDNA 1600014C23 gene	72240	ENSMUSG00000094690	NM_028164	Mm.482897
XLOC_011166	X24h	X14d	0	1.23511	Inf	NA	5e-05	0.00821147	chr18:34840588-34847463	+	0	Reep2	receptor accessory protein 2	225362	ENSMUSG00000038555	NM_001204914	Mm.293588
XLOC_011316	X24h	X14d	0	0.914225	Inf	NA	5e-05	0.00821147	chr18:57410190-57412164	+	0	4930511M06Rik	RIKEN cDNA 4930511M06 gene	75084	ENSMUSG00000086607	NR_015494	Mm.243841
XLOC_011320	X24h	X14d	0	4.07824	Inf	NA	5e-05	0.00821147	chr18:57419912-57430063	+	0	4930511M06Rik	RIKEN cDNA 4930511M06 gene	75084	ENSMUSG00000086607	NR_015494	Mm.243841
XLOC_011323	X24h	X14d	0	0.986248	Inf	NA	5e-05	0.00821147	chr18:57435238-57437080	+	0	4930511M06Rik	RIKEN cDNA 4930511M06 gene	75084	ENSMUSG00000086607	NR_015494	Mm.243841
XLOC_013774	X24h	X14d	0	3.48355	Inf	NA	5e-05	0.00821147	chr2:3408984-3422648	-	0	Meig1	meiosis expressed gene 1	104362	ENSMUSG00000026650	NM_008579	Mm.2688
XLOC_013889	X24h	X14d	0	2.22277	Inf	NA	5e-05	0.00821147	chr2:27061635-27072161	-	0	Tmem8c	transmembrane protein 8C	66139	ENSMUSG00000009214	NM_001159602	Mm.330087
XLOC_014684	X24h	X14d	0	12.8062	Inf	NA	5e-05	0.00821147	chr2:164275955-164278307	-	0	Svs4	seminal vesicle secretory protein 4	20941	ENSMUSG00000016998	NM_009300	Mm.1286
XLOC_014965	X24h	X14d	0	0.954897	Inf	NA	5e-05	0.00821147	chr3:41181039-41186296	+	97992	Pgrmc2	progesterone receptor membrane component 2	70804	ENSMUSG00000049940	NM_027558	Mm.40321
XLOC_014967	X24h	X14d	0	0.983228	Inf	NA	5e-05	0.00821147	chr3:41199820-41204664	+	116773	Pgrmc2	progesterone receptor membrane component 2	70804	ENSMUSG00000049940	NM_027558	Mm.40321
XLOC_014968	X24h	X14d	0	1.18154	Inf	NA	5e-05	0.00821147	chr3:41204749-41206412	+	121702	Pgrmc2	progesterone receptor membrane component 2	70804	ENSMUSG00000049940	NM_027558	Mm.40321
XLOC_014975	X24h	X14d	0	2.39439	Inf	NA	5e-05	0.00821147	chr3:41239414-41247024	+	156367	Pgrmc2	progesterone receptor membrane component 2	70804	ENSMUSG00000049940	NM_027558	Mm.40321
XLOC_015159	X24h	X14d	0	1.25519	Inf	NA	5e-05	0.00821147	chr3:89675815-89677476	+	8053	Kcnn3	potassium intermediate/small conductance calcium-activated channel, subfamily N, member 3	140493	ENSMUSG00000000794	NM_080466	Mm.120250
XLOC_016485	X24h	X14d	0	1.8946	Inf	NA	5e-05	0.00821147	chr4:59260258-59266474	+	0	Gm12596	NA	NA	ENSMUSG00000086952	NA
XLOC_018286	X24h	X14d	0	1.22958	Inf	NA	5e-05	0.00821147	chr5:91027516-91035212	+	0	Epgn	epithelial mitogen	71920	ENSMUSG00000035020	NM_053087	Mm.197319
XLOC_019728	X24h	X14d	0	4.84814	Inf	NA	5e-05	0.00821147	chr6:67161287-67162169	+	0	A430010J10Rik	NA	NA	ENSMUSG00000097603	NA
XLOC_019857	X24h	X14d	0	6.17603	Inf	NA	5e-05	0.00821147	chr6:91647754-91651185	+	32880	Slc6a6	solute carrier family 6 (neurotransmitter transporter, taurine), member 6	21366	ENSMUSG00000030096	NM_009320	Mm.395650
XLOC_019860	X24h	X14d	0	2.40065	Inf	NA	5e-05	0.00821147	chr6:91664852-91666142	+	17923	Slc6a6	solute carrier family 6 (neurotransmitter transporter, taurine), member 6	21366	ENSMUSG00000030096	NM_009320	Mm.395650
XLOC_020873	X24h	X14d	0	1.48152	Inf	NA	5e-05	0.00821147	chr6:145999575-146000913	-	34351	Sspn	sarcospan	16651	ENSMUSG00000030255	NM_010656	Mm.49689
XLOC_020874	X24h	X14d	0	2.785	Inf	NA	5e-05	0.00821147	chr6:146001663-146006360	-	36439	Sspn	sarcospan	16651	ENSMUSG00000030255	NM_010656	Mm.49689
XLOC_021505	X24h	X14d	0	1.17369	Inf	NA	5e-05	0.00821147	chr7:90979660-90982038	+	108666	Dlg2	discs, large homolog 2 (Drosophila)	23859	ENSMUSG00000052572	NM_001243046	Mm.147213 Mm.257035
XLOC_021506	X24h	X14d	0	1.41637	Inf	NA	5e-05	0.00821147	chr7:90982177-90985093	+	105611	Dlg2	discs, large homolog 2 (Drosophila)	23859	ENSMUSG00000052572	NM_001243046	Mm.147213 Mm.257035
XLOC_021517	X24h	X14d	0	2.47148	Inf	NA	5e-05	0.00821147	chr7:91057130-91058125	+	32579	Dlg2	discs, large homolog 2 (Drosophila)	23859	ENSMUSG00000052572	NM_001243046	Mm.147213 Mm.257035
XLOC_022509	X24h	X14d	22.5485	0	-Inf	NA	5e-05	0.00821147	chr7:46711996-46715688	-	0	Saa3	serum amyloid A 3	20210	ENSMUSG00000040026	NM_011315	Mm.14277
XLOC_025920	X24h	X14d	0	2.84288	Inf	NA	5e-05	0.00821147	chr9:117706694-117708028	-	76780	Rbms3	RNA binding motif, single stranded interacting protein	207181	ENSMUSG00000039607	NM_001172121	Mm.326411
XLOC_009734	X24h	X14d	1.25793	14.4987	3.5268	5.55436	0.0001	0.0148542	chr17:3326572-3557762	+	0	Tiam2	T cell lymphoma invasion and metastasis 2	24001	ENSMUSG00000023800	NM_001122998	Mm.137134
XLOC_006526	X24h	X14d	30.5067	2.73331	-3.4804	-5.13024	0.0001	0.0148542	chr13:62836881-62858706	-	0	Fbp2	fructose bisphosphatase 2	14120	ENSMUSG00000021456	NM_007994	Mm.391871
XLOC_001079	X24h	X14d	4.37784	40.2417	3.2004	5.0909	0.0001	0.0148542	chr1:91411482-91413222	-	0	Hes6	hairy and enhancer of split 6	55927	ENSMUSG00000067071	NM_019479	Mm.280029
XLOC_024432	X24h	X14d	1.2328	0.17623	-2.80641	-4.75801	0.0001	0.0148542	chr8:115645014-115668892	-	14048	Maf	avian musculoaponeurotic fibrosarcoma (v-maf) AS42 oncogene homolog	17132	ENSMUSG00000055435	NM_001025577	Mm.275549 Mm.439772 Mm.488377
XLOC_010383	X24h	X14d	0.442877	3.76522	3.08776	4.71663	0.0001	0.0148542	chr17:84511873-84622373	+	0	Plekhh2	pleckstrin homology domain containing, family H (with MyTH4 domain) member 2	213556	ENSMUSG00000040852	NM_177606	Mm.215159
XLOC_021803	X24h	X14d	18.9767	3.37697	-2.49043	-4.69589	0.0001	0.0148542	chr7:126807186-126810963	+	0	Gm15676	NA	NA	ENSMUSG00000085583	NA
XLOC_019850	X24h	X14d	42.1595	4.92364	-3.09806	-4.54976	0.0001	0.0148542	chr6:90550819-90646797	+	0	Slc41a3	solute carrier family 41, member 3	71699	ENSMUSG00000030089	NM_001037493	Mm.272633
XLOC_023761	X24h	X14d	35.2951	5.08474	-2.79522	-4.51543	0.0001	0.0148542	chr8:119659432-119688401	+	0	Wfdc1	WAP four-disulfide core domain 1	67866	ENSMUSG00000023336	NM_023395	Mm.87599
XLOC_012862	X24h	X14d	6.94956	38.7086	2.47766	4.46358	0.0001	0.0148542	chr2:33133350-33371481	+	0	Angptl2	angiopoietin-like 2	26360	ENSMUSG00000004105	NM_011923	Mm.208919
XLOC_001524	X24h	X14d	63.0744	10.0199	-2.65419	-4.38618	0.0001	0.0148542	chr1:193272159-193273188	-	0	G0s2	G0/G1 switch gene 2	14373	ENSMUSG00000009633	NM_008059	Mm.439721
XLOC_022624	X24h	X14d	145.625	31.3106	-2.21753	-4.22239	0.0001	0.0148542	chr7:80094846-80115350	-	0	Idh2	isocitrate dehydrogenase 2 (NADP+), mitochondrial	269951	ENSMUSG00000030541	NM_173011	Mm.246432 Mm.290925
XLOC_006345	X24h	X14d	77.9377	14.9522	-2.38197	-3.96079	0.0001	0.0148542	chr13:32700678-32784053	-	0	Mylk4	myosin light chain kinase family, member 4	238564	ENSMUSG00000044951	NM_001166030	Mm.60041
XLOC_016230	X24h	X14d	13.2758	53.4779	2.01014	3.90564	0.0001	0.0148542	chr3:145646198-145649990	-	0	Cyr61	cysteine rich protein 61	16007	ENSMUSG00000028195	NM_010516	Mm.1231
XLOC_023171	X24h	X14d	6.12592	22.8717	1.90056	3.74782	0.0001	0.0148542	chr7:143688761-143756983	-	0	Osbpl5	oxysterol binding protein-like 5	79196	ENSMUSG00000037606	NM_001199227	Mm.21199
XLOC_016818	X24h	X14d	11.1972	2.1008	-2.41412	-3.67145	0.0001	0.0148542	chr4:123201422-123222412	+	0	Nt5c1a	5'-nucleotidase, cytosolic IA	230718	ENSMUSG00000054958	NM_001085502	Mm.354635
XLOC_010988	X24h	X14d	21.5839	4.42147	-2.28736	-3.0749	0.0001	0.0148542	chr17:79333481-79355862	-	0	Cdc42ep3	CDC42 effector protein (Rho GTPase binding) 3	260409	ENSMUSG00000036533	NM_026514	Mm.140601
XLOC_021518	X24h	X14d	0	0.952802	Inf	NA	0.0001	0.0148542	chr7:91060868-91062149	+	28555	Dlg2	discs, large homolog 2 (Drosophila)	23859	ENSMUSG00000052572	NM_001243046	Mm.147213 Mm.257035
XLOC_010726	X24h	X14d	2.11628	16.1479	2.93175	4.84716	0.00015	0.02056	chr17:34969358-34972156	-	0	Hspa1a	heat shock protein 1A	193740	ENSMUSG00000091971	NM_010479	Mm.6388
XLOC_004997	X24h	X14d	39.0617	6.82124	-2.51765	-4.60927	0.00015	0.02056	chr12:83987650-83993875	+	0	Acot2	acyl-CoA thioesterase 2	171210	ENSMUSG00000021226	NM_134188	Mm.371675
XLOC_009947	X24h	X14d	143.839	29.1852	-2.30115	-4.42845	0.00015	0.02056	chr17:24736596-24742868	+	0	Msrb1	methionine sulfoxide reductase B1	27361	ENSMUSG00000075705	NM_013759	Mm.28212
XLOC_017113	X24h	X14d	25.1932	3.73325	-2.75453	-4.38833	0.00015	0.02056	chr4:156215926-156235073	+	0	Perm1	PPARGC1 and ESRR induced regulator, muscle 1	74183	ENSMUSG00000078486	NM_172417	Mm.431343
XLOC_001015	X24h	X14d	6.09913	25.3863	2.05737	4.03512	0.00015	0.02056	chr1:75485704-75506615	-	0	Obsl1	obscurin-like 1	98733	ENSMUSG00000026211	NM_178884	Mm.236454
XLOC_023376	X24h	X14d	15.1617	3.61585	-2.06802	-4.00706	0.00015	0.02056	chr8:40862366-40922303	+	0	Slc7a2	solute carrier family 7 (cationic amino acid transporter, y+ system), member 2	11988	ENSMUSG00000031596	NM_001044740	Mm.4676
XLOC_015988	X24h	X14d	3.82534	15.1497	1.98563	3.87982	0.00015	0.02056	chr3:101040010-101110166	-	0	Ptgfrn	prostaglandin F2 receptor negative regulator	19221	ENSMUSG00000027864	NM_011197	Mm.24807
XLOC_019484	X24h	X14d	30.0779	131.669	2.13013	3.84245	0.00015	0.02056	chr6:24583927-24605680	+	0	Lmod2	leiomodin 2 (cardiac)	93677	ENSMUSG00000029683	NM_053098	Mm.332941
XLOC_001031	X24h	X14d	24.109	6.10033	-1.98261	-3.81584	0.00015	0.02056	chr1:82231383-82292287	-	0	Irs1	insulin receptor substrate 1	16367	ENSMUSG00000055980	NM_010570	Mm.4952
XLOC_008938	X24h	X14d	4.4836	0	-Inf	NA	0.00015	0.02056	chr16:29979449-29981499	+	17141	Gm1968	NA	NA	ENSMUSG00000075286	NA
XLOC_026304	X24h	X14d	2.04786	0	-Inf	NA	0.00015	0.02056	chrX:101377336-101385624	+	0	Gjb1	gap junction protein, beta 1	14618	ENSMUSG00000047797	NM_001302496	Mm.21198
XLOC_023431	X24h	X14d	0.752634	6.89689	3.19593	4.97978	0.0002	0.0255764	chr8:61224170-61396072	+	0	Sh3rf1	SH3 domain containing ring finger 1	59009	ENSMUSG00000031642	NM_021506	Mm.27949
XLOC_005317	X24h	X14d	3.75199	27.8428	2.89158	4.74229	0.0002	0.0255764	chr12:25093798-25096092	-	0	Id2	inhibitor of DNA binding 2	15902	ENSMUSG00000020644	NM_010496	Mm.34871
XLOC_015328	X24h	X14d	24.8818	103.088	2.05071	4.00657	0.0002	0.0255764	chr3:104789033-104794459	+	0	Rhoc	ras homolog gene family, member C	11853	ENSMUSG00000002233	NM_001291859	Mm.262
XLOC_025929	X24h	X14d	4.24217	17.3542	2.03241	3.96481	0.0002	0.0255764	chr9:119483346-119579016	-	0	Scn5a	sodium channel, voltage-gated, type V, alpha	20271	ENSMUSG00000032511	NM_001253860	Mm.103584
XLOC_011977	X24h	X14d	167.079	18.7833	-3.15301	-3.91847	0.0002	0.0255764	chr19:20492563-20643557	+	0	Aldh1a1	aldehyde dehydrogenase family 1, subfamily A1	11668	ENSMUSG00000053279	NM_013467	Mm.250866
XLOC_016088	X24h	X14d	22.6644	6.05774	-1.90358	-3.70539	0.0002	0.0255764	chr3:121201860-121263316	-	0	Tmem56	transmembrane protein 56	99887	ENSMUSG00000028132	NM_178936	Mm.26088
XLOC_002907	X24h	X14d	0	1.48737	Inf	NA	0.0002	0.0255764	chr11:43985079-43986378	+	0	Gm12153	predicted gene 12153	102638460	ENSMUSG00000087172	XR_388595	Mm.338774
XLOC_002926	X24h	X14d	0	1.15127	Inf	NA	0.0002	0.0255764	chr11:44089692-44090922	+	0	Gm12153	predicted gene 12153	102638460	ENSMUSG00000087172	XR_388595	Mm.338774
XLOC_002933	X24h	X14d	0	0.891708	Inf	NA	0.0002	0.0255764	chr11:44132355-44134258	+	0	Gm12153	predicted gene 12153	102638460	ENSMUSG00000087172	XR_388595	Mm.338774
XLOC_009694	X24h	X14d	0	1.266	Inf	NA	0.0002	0.0255764	chr16:92558381-92559649	-	17137	Clic6	chloride intracellular channel 6	209195	ENSMUSG00000022949	NM_172469	Mm.44747
XLOC_016524	X24h	X14d	0	0.94303	Inf	NA	0.0002	0.0255764	chr4:66928779-66930367	+	0	Tlr4	toll-like receptor 4	21898	ENSMUSG00000039005	NM_021297	Mm.38049
XLOC_018182	X24h	X14d	0	2.67787	Inf	NA	0.0002	0.0255764	chr5:64069102-64070062	+	22872	Pgm1	phosphoglucomutase 1	66681	ENSMUSG00000029171	NM_025700	Mm.2325
XLOC_021515	X24h	X14d	0	1.72735	Inf	NA	0.0002	0.0255764	chr7:91045381-91046704	+	44000	Dlg2	discs, large homolog 2 (Drosophila)	23859	ENSMUSG00000052572	NM_001243046	Mm.147213 Mm.257035
XLOC_026459	X24h	X14d	15.5555	2.40171	-2.69529	-4.52732	0.00025	0.0310562	chrX:150588809-150643860	+	0	Pfkfb1	6-phosphofructo-2-kinase/fructose-2,6-biphosphatase 1	18639	ENSMUSG00000025271	NM_008824	Mm.249131
XLOC_000881	X24h	X14d	24.7831	5.79359	-2.09683	-4.09512	0.00025	0.0310562	chr1:45908069-45925594	-	0	Slc40a1	solute carrier family 40 (iron-regulated transporter), member 1	53945	ENSMUSG00000025993	NM_016917	Mm.28756
XLOC_024814	X24h	X14d	54.1481	13.3278	-2.02248	-3.89732	0.00025	0.0310562	chr9:44396860-44403106	+	0	Slc37a4	solute carrier family 37 (glucose-6-phosphate transporter), member 4	14385	ENSMUSG00000032114	NM_001293630	Mm.30087 Mm.486672
XLOC_008539	X24h	X14d	61.0977	255.008	2.06135	3.76323	0.00025	0.0310562	chr15:80077780-80083406	-	0	Rpl3	ribosomal protein L3	27367	ENSMUSG00000060036	NM_013762	Mm.290771 Mm.321484 Mm.396243 Mm.474802
XLOC_016814	X24h	X14d	4.04052	17.142	2.08492	3.76166	0.00025	0.0310562	chr4:123016596-123055002	+	0	Trit1	tRNA isopentenyltransferase 1	66966	ENSMUSG00000028653	NM_025873	Mm.235030
XLOC_011765	X24h	X14d	1.14626	0	-Inf	NA	0.00025	0.0310562	chr19:3986530-3990093	+	0	Acy3	aspartoacylase (aminoacylase) 3	71670	ENSMUSG00000024866	NM_001302479	Mm.29735
XLOC_010901	X24h	X14d	25.8686	2.16408	-3.57938	-5.37752	0.0003	0.0355496	chr17:56111512-56117548	-	0	Plin5	perilipin 5	66968	ENSMUSG00000011305	NM_001077348	Mm.254985
XLOC_021367	X24h	X14d	1.36825	6.64562	2.28007	4.13667	0.0003	0.0355496	chr7:48959072-49610137	+	0	Nav2	neuron navigator 2	78286	ENSMUSG00000052512	NM_001111016	Mm.333881 Mm.471488
XLOC_007727	X24h	X14d	8.80605	2.29765	-1.93833	-3.75575	0.0003	0.0355496	chr14:101442121-101609318	-	0	Tbc1d4	TBC1 domain family, member 4	210789	ENSMUSG00000033083	NM_001081278	Mm.320639
XLOC_024098	X24h	X14d	2.6008	10.1891	1.97	3.73887	0.0003	0.0355496	chr8:57523824-57663430	-	0	Galnt7	UDP-N-acetyl-alpha-D-galactosamine: polypeptide N-acetylgalactosaminyltransferase 7	108150	ENSMUSG00000031608	NM_001167981	Mm.62886
XLOC_021332	X24h	X14d	30.6907	8.36299	-1.87571	-3.70697	0.0003	0.0355496	chr7:45405563-45412160	+	0	Kcna7	potassium voltage-gated channel, shaker-related subfamily, member 7	16495	ENSMUSG00000038201	NM_010596	Mm.12955
XLOC_003158	X24h	X14d	2.02784	7.36212	1.86018	3.62801	0.0003	0.0355496	chr11:68691892-68816863	+	0	Myh10	myosin, heavy polypeptide 10, non-muscle	77579	ENSMUSG00000020900	NM_175260	Mm.218233
XLOC_009792	X24h	X14d	1.1334	0	-Inf	NA	0.0003	0.0355496	chr17:8709967-8711113	+	0	Pde10a	phosphodiesterase 10A	23984	ENSMUSG00000023868	NM_001290707	Mm.87161
XLOC_015296	X24h	X14d	0.364219	7.67644	4.39756	5.75618	0.00035	0.0397901	chr3:98382480-98433044	+	0	Zfp697	zinc finger protein 697	242109	ENSMUSG00000050064	NM_172863	Mm.358911 Mm.444963 Mm.490503
XLOC_006346	X24h	X14d	2.81335	17.4011	2.62882	4.6126	0.00035	0.0397901	chr13:32842091-32851185	-	0	Serpinb1a	serine (or cysteine) peptidase inhibitor, clade B, member 1a	66222	ENSMUSG00000044734	NM_025429	Mm.20144
XLOC_004150	X24h	X14d	2.09415	15.0559	2.84589	4.46956	0.00035	0.0397901	chr11:72344718-72362532	-	0	Tekt1	tektin 1	21689	ENSMUSG00000020799	NM_001282006	Mm.42257
XLOC_005476	X24h	X14d	1.83711	10.7484	2.54861	4.22096	0.00035	0.0397901	chr12:78961566-79007341	-	0	Tmem229b	transmembrane protein 229B	268567	ENSMUSG00000046157	NM_001170401	Mm.341747
XLOC_008917	X24h	X14d	1.36978	8.1707	2.57651	4.1083	0.00035	0.0397901	chr16:24096007-24105883	+	107154	Bcl6	B cell leukemia/lymphoma 6	12053	ENSMUSG00000022508	NM_009744	Mm.347398
XLOC_019916	X24h	X14d	23.1277	88.954	1.94343	3.76021	0.00035	0.0397901	chr6:112273757-112330423	+	0	Lmcd1	LIM and cysteine-rich domains 1	30937	ENSMUSG00000057604	NM_144799	Mm.234441
XLOC_011527	X24h	X14d	28.7942	7.39409	-1.96134	-3.69097	0.00035	0.0397901	chr18:33437018-33464029	-	0	Nrep	neuronal regeneration related protein	27528	ENSMUSG00000042834	NM_001109988	Mm.407415
XLOC_013574	X24h	X14d	7.90256	29.1006	1.88066	3.63218	0.00035	0.0397901	chr2:156613704-156764363	+	0	Dlgap4	discs, large homolog-associated protein 4 (Drosophila)	228836	ENSMUSG00000061689	NM_001042487	Mm.22094 Mm.491757
XLOC_004459	X24h	X14d	15.653	58.183	1.89416	3.61285	0.00035	0.0397901	chr11:100368855-100397790	-	0	Jup	junction plakoglobin	16480	ENSMUSG00000001552	NM_010593	Mm.299774
XLOC_024883	X24h	X14d	6.29708	881.478	7.1291	9.31075	0.0004	0.0438517	chr9:53850250-53853849	+	0	Sln	sarcolipin	66402	ENSMUSG00000042045	NM_025540	Mm.29132
XLOC_007294	X24h	X14d	0.647822	20.7461	5.0011	6.75034	0.0004	0.0438517	chr14:20140057-20181782	-	0	Kcnk5	potassium channel, subfamily K, member 5	16529	ENSMUSG00000023243	NM_021542	Mm.68998
XLOC_000485	X24h	X14d	3.86422	24.1851	2.64587	4.16619	0.0004	0.0438517	chr1:136008218-136035030	+	0	Tmem9	transmembrane protein 9	66241	ENSMUSG00000026411	NM_001160145	Mm.41773
XLOC_010355	X24h	X14d	2.36089	13.1304	2.47551	4.13725	0.0004	0.0438517	chr17:72879241-72941947	+	0	Lbh	limb-bud and heart	77889	ENSMUSG00000024063	NM_029999	Mm.154109
XLOC_000592	X24h	X14d	26.9949	6.22977	-2.11543	-3.98336	0.0004	0.0438517	chr1:167598361-167639625	+	0	Rxrg	retinoid X receptor gamma	20183	ENSMUSG00000015843	NM_001159731	Mm.3475
XLOC_020690	X24h	X14d	940.102	153.567	-2.61395	-3.89299	0.0004	0.0438517	chr6:124808940-124814296	-	0	Tpi1	triosephosphate isomerase 1	21991	ENSMUSG00000023456	NM_009415	Mm.4222 Mm.439915
XLOC_014389	X24h	X14d	48.2484	12.8701	-1.90646	-3.68385	0.0004	0.0438517	chr2:114047282-114052811	-	0	Actc1	actin, alpha, cardiac muscle 1	11464	ENSMUSG00000068614	NM_009608	Mm.686
XLOC_012233	X24h	X14d	1.59538	0	-Inf	NA	0.0004	0.0438517	chr19:4496787-4498583	-	0	2010003K11Rik	RIKEN cDNA 2010003K11 gene	69861	ENSMUSG00000042041	NM_027237	Mm.282978
XLOC_016923	X24h	X14d	1.23179	0	-Inf	NA	0.0004	0.0438517	chr4:135056624-135058202	+	60017	Gm16225	NA	NA	ENSMUSG00000086884	NA
XLOC_022511	X24h	X14d	3.35154	0	-Inf	NA	0.0004	0.0438517	chr7:46740498-46742980	-	0	Saa1	serum amyloid A 1	20208	ENSMUSG00000074115	NM_009117	Mm.148800
XLOC_003915	X24h	X14d	0.279347	5.23562	4.22823	5.77049	0.00045	0.0476735	chr11:48904573-48927172	-	0	Gm12185	predicted gene 12185	620913	ENSMUSG00000048852	NM_001045540	Mm.452174
XLOC_006641	X24h	X14d	747.203	114.904	-2.70107	-4.29226	0.00045	0.0476735	chr13:91853386-91876885	-	0	Ckmt2	creatine kinase, mitochondrial 2	76722	ENSMUSG00000021622	NM_198415	Mm.316438
XLOC_014522	X24h	X14d	184.473	27.8873	-2.72573	-4.10668	0.00045	0.0476735	chr2:132525709-132578284	-	0	Gpcpd1	glycerophosphocholine phosphodiesterase GDE1 homolog (S. cerevisiae)	74182	ENSMUSG00000027346	NM_001042671	Mm.211211 Mm.448334
XLOC_009754	X24h	X14d	1.71162	0.392242	-2.12555	-3.86967	0.00045	0.0476735	chr17:7532817-7552272	+	147511	Gm9992	predicted gene 9992	667055	ENSMUSG00000056133	NM_001142539	Mm.327371
XLOC_020102	X24h	X14d	114.445	31.0544	-1.88179	-3.7022	0.00045	0.0476735	chr6:138140536-138156752	+	0	Mgst1	microsomal glutathione S-transferase 1	56615	ENSMUSG00000008540	NM_019946	Mm.14796
XLOC_002006	X24h	X14d	0	1.20924	Inf	NA	0.00045	0.0476735	chr10:96309840-96311200	+	97645	Gm20091	NA	NA	ENSMUSG00000094249	NA
XLOC_012837	pc	X14d	1.4305	119.993	6.3903	9.452	5e-05	0.00821147	chr2:31950246-31973442	+	0	Aif1l	allograft inflammatory factor 1-like	108897	ENSMUSG00000001864	NM_145144	Mm.24838
XLOC_009696	pc	X14d	1.05918	52.6298	5.63486	9.32248	5e-05	0.00821147	chr16:92601465-92826066	-	0	Runx1	runt related transcription factor 1	12394	ENSMUSG00000022952	NM_001111021	Mm.4081 Mm.470227
XLOC_014083	pc	X14d	2.76512	105.249	5.25033	8.90077	5e-05	0.00821147	chr2:73563280-73580452	-	0	Chrna1	cholinergic receptor, nicotinic, alpha polypeptide 1 (muscle)	11435	ENSMUSG00000027107	NM_007389	Mm.4583
XLOC_015158	pc	X14d	0.430931	23.7145	5.78217	8.73366	5e-05	0.00821147	chr3:89520140-89675680	+	0	Kcnn3	potassium intermediate/small conductance calcium-activated channel, subfamily N, member 3	140493	ENSMUSG00000000794	NM_080466	Mm.120250
XLOC_020410	pc	X14d	17.3314	739.806	5.41569	8.71755	5e-05	0.00821147	chr6:67035050-67080652	-	0	Gadd45a	growth arrest and DNA-damage-inducible 45 alpha	13197	ENSMUSG00000036390	NM_007836	Mm.72235
XLOC_012473	pc	X14d	9.40576	368.096	5.29039	8.60759	5e-05	0.00821147	chr19:36111964-36119844	-	0	Ankrd1	ankyrin repeat domain 1 (cardiac muscle)	107765	ENSMUSG00000024803	NM_013468	Mm.10279
XLOC_003727	pc	X14d	161.088	4.0886	-5.3001	-8.46463	5e-05	0.00821147	chr11:120948483-120959000	+	0	Slc16a3	solute carrier family 16 (monocarboxylic acid transporters), member 3	80879	ENSMUSG00000025161	NM_001038653	Mm.28632
XLOC_015048	pc	X14d	162.499	5.46026	-4.89532	-8.40174	5e-05	0.00821147	chr3:67374096-67400063	+	0	Mlf1	myeloid leukemia factor 1	17349	ENSMUSG00000048416	NM_001039543	Mm.10414
XLOC_000812	pc	X14d	0.731041	19.3488	4.72615	8.2687	5e-05	0.00821147	chr1:24257682-24587437	-	0	Col19a1	collagen, type XIX, alpha 1	12823	ENSMUSG00000026141	NM_007733	Mm.329196
XLOC_006169	pc	X14d	0.994674	39.5117	5.31191	7.97277	5e-05	0.00821147	chr13:117220572-117274415	+	0	Emb	embigin	13723	ENSMUSG00000021728	NM_010330	Mm.274926
XLOC_003133	pc	X14d	0.871746	21.5	4.62428	7.86492	5e-05	0.00821147	chr11:67078299-67102291	+	0	Myh3	myosin, heavy polypeptide 3, skeletal muscle, embryonic	17883	ENSMUSG00000020908	NM_001099635	Mm.340090
XLOC_010027	pc	X14d	7.89354	153.853	4.28474	7.73024	5e-05	0.00821147	chr17:29090985-29100722	+	0	Cdkn1a	cyclin-dependent kinase inhibitor 1A (P21)	12575	ENSMUSG00000023067	NM_001111099	Mm.195663
XLOC_003152	pc	X14d	130.621	3.8261	-5.09337	-7.51628	5e-05	0.00821147	chr11:67798236-67816453	+	0	Dhrs7c	dehydrogenase/reductase (SDR family) member 7C	68460	ENSMUSG00000033044	NM_001013013	Mm.22167
XLOC_001244	pc	X14d	2.62328	377.53	7.16908	7.40478	5e-05	0.00821147	chr1:135952712-136006342	-	0	Igfn1	immunoglobulin-like and fibronectin type III domain containing 1	226438	ENSMUSG00000051985	NM_177642	Mm.119675
XLOC_018443	pc	X14d	1.52708	49.5487	5.02	7.3697	5e-05	0.00821147	chr5:116434886-116591817	+	0	Srrm4os	serine/arginine repetitive matrix 4, opposite strand	76798	ENSMUSG00000086219	NR_015595	Mm.444322
XLOC_025133	pc	X14d	36.7855	2.08499	-4.14102	-7.32409	5e-05	0.00821147	chr9:102506137-102546247	+	0	Ky	kyphoscoliosis peptidase	16716	ENSMUSG00000035606	NM_024291	Mm.101692
XLOC_004182	pc	X14d	1.73913	29.7642	4.09714	7.31376	5e-05	0.00821147	chr11:74383343-74590158	-	0	Rap1gap2	RAP1 GTPase activating protein 2	380711	ENSMUSG00000038807	NM_001015046	Mm.425690
XLOC_000467	pc	X14d	5.03701	98.0856	4.2834	7.24094	5e-05	0.00821147	chr1:134290003-134292548	+	0	Myog	myogenin	17928	ENSMUSG00000026459	NM_031189	Mm.16528
XLOC_005111	pc	X14d	0.481673	26.56	5.78506	7.20656	5e-05	0.00821147	chr12:108305564-108331148	+	0	Hhipl1	hedgehog interacting protein-like 1	214305	ENSMUSG00000021260	NM_001044380	Mm.36423
XLOC_000874	pc	X14d	112.168	6.59813	-4.08746	-7.17566	5e-05	0.00821147	chr1:44009281-44020156	-	0	Mettl21c	methyltransferase like 21C	433294	ENSMUSG00000047343	NM_001013799	Mm.123621
XLOC_001274	pc	X14d	0.406581	8.65015	4.41111	7.05626	5e-05	0.00821147	chr1:151240188-151246973	-	13849	Gm24402	NA	NA	ENSMUSG00000088498	NA
XLOC_011482	pc	X14d	11.525	0.502001	-4.52093	-6.95607	5e-05	0.00821147	chr18:15389393-15403684	-	0	Aqp4	aquaporin 4	11829	ENSMUSG00000024411	NM_009700	Mm.250786 Mm.489568
XLOC_023625	pc	X14d	8.28969	167.119	4.33342	6.83045	5e-05	0.00821147	chr8:94533027-94570609	+	0	Cpne2	copine II	234577	ENSMUSG00000034361	NM_153507	Mm.291815
XLOC_008926	pc	X14d	52.4392	1.81515	-4.85248	-6.74877	5e-05	0.00821147	chr16:27306957-27370239	+	0	Ostn	osteocrin	239790	ENSMUSG00000052276	NM_198112	Mm.390880
XLOC_024431	pc	X14d	1.61624	0.129992	-3.63615	-6.68886	5e-05	0.00821147	chr8:115568128-115644700	-	0	Gm23677	NA	NA	ENSMUSG00000065090	NA
XLOC_004988	pc	X14d	2.72091	46.5451	4.09647	6.63118	5e-05	0.00821147	chr12:81631246-81666908	+	0	Ttc9	tetratricopeptide repeat domain 9	69480	ENSMUSG00000042734	NM_001033149	Mm.130002
XLOC_017113	pc	X14d	67.8717	3.73325	-4.18431	-6.56941	5e-05	0.00821147	chr4:156215926-156235073	+	0	Perm1	PPARGC1 and ESRR induced regulator, muscle 1	74183	ENSMUSG00000078486	NM_172417	Mm.431343
XLOC_013522	pc	X14d	200.25	15.7067	-3.67235	-6.48338	5e-05	0.00821147	chr2:152911351-152923065	+	0	Mylk2	myosin, light polypeptide kinase 2, skeletal muscle	228785	ENSMUSG00000027470	NM_001081044	Mm.250604
XLOC_024330	pc	X14d	6.57686	87.3448	3.73125	6.42426	5e-05	0.00821147	chr8:104628039-104631333	-	0	Rrad	Ras-related associated with diabetes	56437	ENSMUSG00000031880	NM_019662	Mm.29467
XLOC_021373	pc	X14d	40.3802	3.53334	-3.51454	-6.2945	5e-05	0.00821147	chr7:51510831-51599201	+	0	Ano5	anoctamin 5	233246	ENSMUSG00000055489	NM_001271879	Mm.254431 Mm.411727
XLOC_018208	pc	X14d	3.79484	64.71	4.09188	6.26156	5e-05	0.00821147	chr5:66676120-66687234	+	0	Uchl1	ubiquitin carboxy-terminal hydrolase L1	22223	ENSMUSG00000029223	NM_011670	Mm.29807
XLOC_000032	pc	X14d	11.3655	0.539818	-4.39605	-6.22994	5e-05	0.00821147	chr1:17097995-17164609	+	0	Gdap1	ganglioside-induced differentiation-associated-protein 1	14545	ENSMUSG00000025777	NM_010267	Mm.18218
XLOC_004064	pc	X14d	50.1823	4.60328	-3.44644	-6.19835	5e-05	0.00821147	chr11:67112259-67120795	-	0	2310065F04Rik	RIKEN cDNA 2310065F04 gene	74184	ENSMUSG00000087410	NR_038055	Mm.162554
XLOC_026533	pc	X14d	126.505	11.6764	-3.43753	-6.06359	5e-05	0.00821147	chrX:164436881-164459169	+	0	Asb11	ankyrin repeat and SOCS box-containing 11	68854	ENSMUSG00000031382	NM_026853	Mm.33225
XLOC_008953	pc	X14d	26.5877	1.41158	-4.23538	-6.05074	5e-05	0.00821147	chr16:32271232-32275409	+	0	Smco1	single-pass membrane protein with coiled-coil domains 1	69576	ENSMUSG00000046345	NM_183283	Mm.432545
XLOC_025569	pc	X14d	2.21699	29.0716	3.71294	6.01088	5e-05	0.00821147	chr9:49502145-49799070	-	0	Ncam1	neural cell adhesion molecule 1	17967	ENSMUSG00000039542	NM_001081445	Mm.4974 Mm.439182
XLOC_001686	pc	X14d	179.403	19.0461	-3.23564	-5.98884	5e-05	0.00821147	chr10:43579168-43584269	+	0	Cd24a	CD24a antigen	12484	ENSMUSG00000047139	NM_009846	Mm.29742
XLOC_016929	pc	X14d	12.4397	144.364	3.53669	5.86947	5e-05	0.00821147	chr4:135759714-135815568	+	0	Myom3	myomesin family, member 3	242702	ENSMUSG00000037139	NM_001085509	Mm.318639
XLOC_024432	pc	X14d	1.91678	0.17623	-3.44315	-5.85505	5e-05	0.00821147	chr8:115645014-115668892	-	14048	Maf	avian musculoaponeurotic fibrosarcoma (v-maf) AS42 oncogene homolog	17132	ENSMUSG00000055435	NM_001025577	Mm.275549 Mm.439772 Mm.488377
XLOC_023170	pc	X14d	1.90436	21.4954	3.49664	5.82418	5e-05	0.00821147	chr7:143634814-143685988	-	0	Tnfrsf22	tumor necrosis factor receptor superfamily, member 22	79202	ENSMUSG00000010751	NM_023680	Mm.261384
XLOC_001020	pc	X14d	0.695422	9.73993	3.80795	5.78451	5e-05	0.00821147	chr1:78567111-78606949	-	28937	Mogat1	monoacylglycerol O-acyltransferase 1	68393	ENSMUSG00000012187	NM_026713	Mm.41325
XLOC_015296	pc	X14d	0.360285	7.67644	4.41323	5.7528	5e-05	0.00821147	chr3:98382480-98433044	+	0	Zfp697	zinc finger protein 697	242109	ENSMUSG00000050064	NM_172863	Mm.358911 Mm.444963 Mm.490503
XLOC_011348	pc	X14d	49.4857	5.92806	-3.06138	-5.72499	5e-05	0.00821147	chr18:60925631-60988152	+	0	Camk2a	calcium/calmodulin-dependent protein kinase II alpha	12322	ENSMUSG00000024617	NM_001286809	Mm.131530 Mm.446530
XLOC_021716	pc	X14d	3.47196	28.5041	3.03735	5.70416	5e-05	0.00821147	chr7:110768056-110812408	+	0	Ampd3	adenosine monophosphate deaminase 3	11717	ENSMUSG00000005686	NM_001276301	Mm.3238
XLOC_001371	pc	X14d	413.849	49.8382	-3.05378	-5.6896	5e-05	0.00821147	chr1:167372383-167393869	-	0	Mgst3	microsomal glutathione S-transferase 3	66447	ENSMUSG00000026688	NM_025569	Mm.218286
XLOC_014389	pc	X14d	102.433	12.8701	-2.99259	-5.65402	5e-05	0.00821147	chr2:114047282-114052811	-	0	Actc1	actin, alpha, cardiac muscle 1	11464	ENSMUSG00000068614	NM_009608	Mm.686
XLOC_023444	pc	X14d	1.65024	15.9889	3.27633	5.64038	5e-05	0.00821147	chr8:68276527-68347704	+	0	Sh2d4a	SH2 domain containing 4A	72281	ENSMUSG00000053886	NM_028182	Mm.40974
XLOC_009946	pc	X14d	276.102	34.4939	-3.00079	-5.63398	5e-05	0.00821147	chr17:24727828-24736149	+	0	Rpl3l	ribosomal protein L3-like	66211	ENSMUSG00000002500	NM_001163945	Mm.46198
XLOC_003591	pc	X14d	5.78524	65.4835	3.50068	5.62676	5e-05	0.00821147	chr11:104550662-104587219	+	0	Myl4	myosin, light polypeptide 4	17896	ENSMUSG00000061086	NM_010858	Mm.390355
XLOC_007825	pc	X14d	52.5061	5.08813	-3.36728	-5.60007	5e-05	0.00821147	chr15:31565248-31590268	+	0	Cmbl	carboxymethylenebutenolidase-like (Pseudomonas)	69574	ENSMUSG00000022235	NM_181588	Mm.28108
XLOC_016484	pc	X14d	4.80206	36.6222	2.93099	5.58262	5e-05	0.00821147	chr4:59189549-59222961	+	0	Ugcg	UDP-glucose ceramide glucosyltransferase	22234	ENSMUSG00000028381	NM_011673	Mm.198803
XLOC_010347	pc	X14d	1.06705	9.71971	3.18729	5.57175	5e-05	0.00821147	chr17:71183562-71250080	+	0	Lpin2	lipin 2	64898	ENSMUSG00000024052	NM_001164885	Mm.227924
XLOC_026459	pc	X14d	23.8904	2.40171	-3.31429	-5.56613	5e-05	0.00821147	chrX:150588809-150643860	+	0	Pfkfb1	6-phosphofructo-2-kinase/fructose-2,6-biphosphatase 1	18639	ENSMUSG00000025271	NM_008824	Mm.249131
XLOC_008163	pc	X14d	181.94	21.9954	-3.04819	-5.54456	5e-05	0.00821147	chr15:99717592-99725007	+	0	Gpd1	glycerol-3-phosphate dehydrogenase 1 (soluble)	14555	ENSMUSG00000023019	NM_010271	Mm.252391
XLOC_021358	pc	X14d	9.17264	0.898427	-3.35186	-5.54159	5e-05	0.00821147	chr7:46396467-46438704	+	0	Kcnc1	potassium voltage gated channel, Shaw-related subfamily, member 1	16502	ENSMUSG00000058975	NM_001112739	Mm.249386
XLOC_006526	pc	X14d	36.8849	2.73331	-3.75431	-5.52389	5e-05	0.00821147	chr13:62836881-62858706	-	0	Fbp2	fructose bisphosphatase 2	14120	ENSMUSG00000021456	NM_007994	Mm.391871
XLOC_020725	pc	X14d	47.4682	6.47708	-2.87355	-5.49299	5e-05	0.00821147	chr6:127085115-127109552	-	0	9630033F20Rik	RIKEN cDNA 9630033F20 gene	319801	ENSMUSG00000038028	NM_177003	Mm.101836
XLOC_024272	pc	X14d	5.43394	0.460709	-3.56007	-5.48362	5e-05	0.00821147	chr8:85636502-85700901	-	0	Neto2	neuropilin (NRP) and tolloid (TLL)-like 2	74513	ENSMUSG00000036902	NM_001081324	Mm.126079
XLOC_024831	pc	X14d	112.978	12.4333	-3.18377	-5.47666	5e-05	0.00821147	chr9:45138331-45156874	+	0	Scn4b	sodium channel, type IV, beta	399548	ENSMUSG00000046480	NM_001013390	Mm.335112
XLOC_006691	pc	X14d	3.72491	32.6691	3.13265	5.46834	5e-05	0.00821147	chr13:99421308-99516602	-	0	Map1b	microtubule-associated protein 1B	17755	ENSMUSG00000052727	NM_008634	Mm.4173 Mm.474609 Mm.474896
XLOC_021332	pc	X14d	60.6204	8.36299	-2.85771	-5.41489	5e-05	0.00821147	chr7:45405563-45412160	+	0	Kcna7	potassium voltage-gated channel, shaker-related subfamily, member 7	16495	ENSMUSG00000038201	NM_010596	Mm.12955
XLOC_018347	pc	X14d	2.33771	25.0424	3.42121	5.3884	5e-05	0.00821147	chr5:104435110-104441053	+	0	Spp1	secreted phosphoprotein 1	20750	ENSMUSG00000029304	NM_001204201	Mm.288474
XLOC_009734	pc	X14d	1.46184	14.4987	3.31007	5.3418	5e-05	0.00821147	chr17:3326572-3557762	+	0	Tiam2	T cell lymphoma invasion and metastasis 2	24001	ENSMUSG00000023800	NM_001122998	Mm.137134
XLOC_021803	pc	X14d	24.1225	3.37697	-2.83658	-5.29398	5e-05	0.00821147	chr7:126807186-126810963	+	0	Gm15676	NA	NA	ENSMUSG00000085583	NA
XLOC_000484	pc	X14d	1.04967	21.17	4.33402	5.29011	5e-05	0.00821147	chr1:135836307-135852316	+	0	Tnnt2	troponin T2, cardiac	21956	ENSMUSG00000026414	NM_001130174	Mm.247470
XLOC_000887	pc	X14d	7.71106	76.9414	3.31876	5.26753	5e-05	0.00821147	chr1:51464771-51513117	-	0	Nabp1	nucleic acid binding protein 1	109019	ENSMUSG00000026107	NM_028696	Mm.196290
XLOC_015089	pc	X14d	2.3557	22.9617	3.285	5.25517	5e-05	0.00821147	chr3:85970885-86131620	+	0	Sh3d19	SH3 domain protein D19	27059	ENSMUSG00000028082	NM_001082414	Mm.2454
XLOC_022367	pc	X14d	8.62591	64.3666	2.89956	5.25085	5e-05	0.00821147	chr7:31130008-31156619	-	0	Gramd1a	GRAM domain containing 1A	52857	ENSMUSG00000001248	NM_027898	Mm.27366
XLOC_019158	pc	X14d	77.4851	9.02338	-3.10218	-5.23173	5e-05	0.00821147	chr5:116038740-116099850	-	0	Tmem233	transmembrane protein 233	545798	ENSMUSG00000079278	NM_001101546	Mm.483995
XLOC_022533	pc	X14d	114.165	926.903	3.02129	5.23069	5e-05	0.00821147	chr7:48830397-48848051	-	0	Csrp3	cysteine and glycine-rich protein 3	13009	ENSMUSG00000030470	NM_001198841	Mm.17235 Mm.488132
XLOC_001302	pc	X14d	5.93199	40.9319	2.78664	5.22873	5e-05	0.00821147	chr1:155777975-155812899	-	0	Qsox1	quiescin Q6 sulfhydryl oxidase 1	104009	ENSMUSG00000033684	NM_001024945	Mm.27035
XLOC_005476	pc	X14d	0.701393	10.7484	3.93775	5.22661	5e-05	0.00821147	chr12:78961566-79007341	-	0	Tmem229b	transmembrane protein 229B	268567	ENSMUSG00000046157	NM_001170401	Mm.341747
XLOC_007473	pc	X14d	21.7386	2.80217	-2.95564	-5.15362	5e-05	0.00821147	chr14:50888375-50897633	-	0	Klhl33	kelch-like 33	546611	ENSMUSG00000090799	NM_001166651	Mm.390692
XLOC_004869	pc	X14d	0.243405	5.30473	4.44585	5.1359	5e-05	0.00821147	chr12:44328884-44602042	+	0	Nrcam	neuronal cell adhesion molecule	319504	ENSMUSG00000020598	NM_001146031	Mm.208439
XLOC_012250	pc	X14d	5.4518	36.1539	2.72935	5.12233	5e-05	0.00821147	chr19:5344704-5355215	-	0	Cst6	cystatin E/M	73720	ENSMUSG00000024846	NM_028623	Mm.36816
XLOC_008187	pc	X14d	43.1854	4.33635	-3.31599	-5.11112	5e-05	0.00821147	chr15:101254213-101276645	+	0	Nr4a1	nuclear receptor subfamily 4, group A, member 1	15370	ENSMUSG00000023034	NM_010444	Mm.119
XLOC_025943	pc	X14d	74.4118	10.9886	-2.75952	-5.10291	5e-05	0.00821147	chr9:121784015-121792507	-	0	Hhatl	hedgehog acyltransferase-like	74770	ENSMUSG00000032523	NM_029095	Mm.44195
XLOC_008434	pc	X14d	43.2293	6.91781	-2.64362	-5.07291	5e-05	0.00821147	chr15:74747718-74753025	-	0	Lynx1	Ly6/neurotoxin 1	23936	ENSMUSG00000022594	NM_011838	Mm.257067
XLOC_011527	pc	X14d	48.1427	7.39409	-2.70287	-5.06733	5e-05	0.00821147	chr18:33437018-33464029	-	0	Nrep	neuronal regeneration related protein	27528	ENSMUSG00000042834	NM_001109988	Mm.407415
XLOC_008799	pc	X14d	6.59427	0.646445	-3.35061	-5.04776	5e-05	0.00821147	chr16:5146864-5188233	+	0	Sec14l5	SEC14-like 5 (S. cerevisiae)	665119	ENSMUSG00000091712	NM_001127725	Mm.102072
XLOC_006087	pc	X14d	1.58096	11.2953	2.83684	5.04538	5e-05	0.00821147	chr13:92611092-92712146	+	0	Serinc5	serine incorporator 5	218442	ENSMUSG00000021703	NM_172588	Mm.297970
XLOC_002265	pc	X14d	0.923332	8.89828	3.2686	4.92907	5e-05	0.00821147	chr10:24773083-24836352	-	0	Enpp3	ectonucleotide pyrophosphatase/phosphodiesterase 3	209558	ENSMUSG00000019989	NM_134005	Mm.338425
XLOC_023431	pc	X14d	0.815635	6.89689	3.07995	4.92374	5e-05	0.00821147	chr8:61224170-61396072	+	0	Sh3rf1	SH3 domain containing ring finger 1	59009	ENSMUSG00000031642	NM_021506	Mm.27949
XLOC_006497	pc	X14d	8.62805	1.08166	-2.99579	-4.91251	5e-05	0.00821147	chr13:59634995-59675784	-	0	Golm1	golgi membrane protein 1	105348	ENSMUSG00000021556	NM_001035122	Mm.171335
XLOC_024098	pc	X14d	1.51539	10.1891	2.74927	4.91199	5e-05	0.00821147	chr8:57523824-57663430	-	0	Galnt7	UDP-N-acetyl-alpha-D-galactosamine: polypeptide N-acetylgalactosaminyltransferase 7	108150	ENSMUSG00000031608	NM_001167981	Mm.62886
XLOC_015328	pc	X14d	16.9731	103.088	2.60255	4.89915	5e-05	0.00821147	chr3:104789033-104794459	+	0	Rhoc	ras homolog gene family, member C	11853	ENSMUSG00000002233	NM_001291859	Mm.262
XLOC_003817	pc	X14d	38.5746	6.73949	-2.51694	-4.88994	5e-05	0.00821147	chr11:20823354-20831476	-	0	Lgalsl	lectin, galactoside binding-like	216551	ENSMUSG00000042363	NM_173752	Mm.76694
XLOC_008917	pc	X14d	0.988328	8.1707	3.0474	4.87987	5e-05	0.00821147	chr16:24096007-24105883	+	107154	Bcl6	B cell leukemia/lymphoma 6	12053	ENSMUSG00000022508	NM_009744	Mm.347398
XLOC_018449	pc	X14d	13.757	2.20952	-2.63835	-4.86841	5e-05	0.00821147	chr5:117780704-117956967	+	0	Nos1	nitric oxide synthase 1, neuronal	18125	ENSMUSG00000029361	NM_008712	Mm.44249 Mm.442195
XLOC_024427	pc	X14d	1.0811	0.13048	-3.0506	-4.85166	5e-05	0.00821147	chr8:115523270-115547823	-	43345	Gm23677	NA	NA	ENSMUSG00000065090	NA
XLOC_024699	pc	X14d	4.11306	37.6421	3.19406	4.83384	5e-05	0.00821147	chr9:36832615-36879020	+	0	Fez1	fasciculation and elongation protein zeta 1 (zygin I)	235180	ENSMUSG00000032118	NM_183171	Mm.5264
XLOC_019850	pc	X14d	49.2486	4.92364	-3.32229	-4.81738	5e-05	0.00821147	chr6:90550819-90646797	+	0	Slc41a3	solute carrier family 41, member 3	71699	ENSMUSG00000030089	NM_001037493	Mm.272633
XLOC_019461	pc	X14d	1.4349	0.14044	-3.35293	-4.79405	5e-05	0.00821147	chr6:14608314-14623115	+	90705	Ppp1r3a	protein phosphatase 1, regulatory (inhibitor) subunit 3A	140491	ENSMUSG00000042717	NM_080464	Mm.209429
XLOC_006345	pc	X14d	137.903	14.9522	-3.20523	-4.73912	5e-05	0.00821147	chr13:32700678-32784053	-	0	Mylk4	myosin light chain kinase family, member 4	238564	ENSMUSG00000044951	NM_001166030	Mm.60041
XLOC_018270	pc	X14d	8.3829	1.42543	-2.55605	-4.72751	5e-05	0.00821147	chr5:88887259-89242970	+	0	Slc4a4	solute carrier family 4 (anion exchanger), member 4	54403	ENSMUSG00000060961	NM_001136260	Mm.41044
XLOC_013938	pc	X14d	39.4019	6.09098	-2.69352	-4.71841	5e-05	0.00821147	chr2:32413824-32457428	-	0	Slc25a25	solute carrier family 25 (mitochondrial carrier, phosphate carrier), member 25	227731	ENSMUSG00000026819	NM_001164357	Mm.37395
XLOC_007727	pc	X14d	12.6753	2.29765	-2.46379	-4.70518	5e-05	0.00821147	chr14:101442121-101609318	-	0	Tbc1d4	TBC1 domain family, member 4	210789	ENSMUSG00000033083	NM_001081278	Mm.320639
XLOC_026892	pc	X14d	8.5396	46.4114	2.44224	4.69946	5e-05	0.00821147	chrX:94535473-94542074	-	0	Maged1	melanoma antigen, family D, 1	94275	ENSMUSG00000025151	NM_019791	Mm.27578
XLOC_007665	pc	X14d	5.95403	36.0259	2.59709	4.65561	5e-05	0.00821147	chr14:73195501-73330554	-	0	Rb1	retinoblastoma 1	19645	ENSMUSG00000022105	NM_009029	Mm.273862
XLOC_019980	pc	X14d	130.719	20.6527	-2.66207	-4.64486	5e-05	0.00821147	chr6:121210589-121226963	+	0	Tuba8	tubulin, alpha 8	53857	ENSMUSG00000030137	NM_017379	Mm.32884
XLOC_014309	pc	X14d	7.93027	46.0791	2.53867	4.60609	5e-05	0.00821147	chr2:93419101-93469874	-	0	Cd82	CD82 antigen	12521	ENSMUSG00000027215	NM_001136055	Mm.4261
XLOC_000592	pc	X14d	34.1203	6.22977	-2.45338	-4.60411	5e-05	0.00821147	chr1:167598361-167639625	+	0	Rxrg	retinoid X receptor gamma	20183	ENSMUSG00000015843	NM_001159731	Mm.3475
XLOC_022034	pc	X14d	1.62442	9.20513	2.50251	4.59335	5e-05	0.00821147	chr7:6703678-6976662	-	0	Peg3	paternally expressed 3	18616	ENSMUSG00000002265	NM_008817	Mm.389800
XLOC_008257	pc	X14d	8.56648	1.28667	-2.73507	-4.57489	5e-05	0.00821147	chr15:7206119-7398304	-	0	Egflam	EGF-like, fibronectin type III and laminin G domains	268780	ENSMUSG00000042961	NM_001289496	Mm.203208
XLOC_001031	pc	X14d	33.2157	6.10033	-2.4449	-4.56307	5e-05	0.00821147	chr1:82231383-82292287	-	0	Irs1	insulin receptor substrate 1	16367	ENSMUSG00000055980	NM_010570	Mm.4952
XLOC_000126	pc	X14d	44.6952	8.77956	-2.3479	-4.55464	5e-05	0.00821147	chr1:53061643-53068079	+	0	Mstn	myostatin	17700	ENSMUSG00000026100	NM_010834	Mm.3514
XLOC_015841	pc	X14d	39.3749	230.451	2.54911	4.53569	5e-05	0.00821147	chr3:88481147-88503332	-	0	Lmna	lamin A	16905	ENSMUSG00000028063	NM_001002011	Mm.243014 Mm.471227
XLOC_018293	pc	X14d	75.303	14.2686	-2.39986	-4.53566	5e-05	0.00821147	chr5:92331810-92414775	+	0	Art3	ADP-ribosyltransferase 3	109979	ENSMUSG00000034842	NM_181728	Mm.263514
XLOC_025902	pc	X14d	1.82701	11.5383	2.65887	4.47818	5e-05	0.00821147	chr9:112064893-112348925	-	0	Arpp21	cyclic AMP-regulated phosphoprotein, 21	74100	ENSMUSG00000032503	NM_001177615	Mm.297444
XLOC_014992	pc	X14d	5.48771	27.8659	2.34422	4.47106	5e-05	0.00821147	chr3:54361106-54391118	+	0	Postn	periostin, osteoblast specific factor	50706	ENSMUSG00000027750	NM_001198765	Mm.236067
XLOC_008539	pc	X14d	49.1356	255.008	2.3757	4.38232	5e-05	0.00821147	chr15:80077780-80083406	-	0	Rpl3	ribosomal protein L3	27367	ENSMUSG00000060036	NM_013762	Mm.290771 Mm.321484 Mm.396243 Mm.474802
XLOC_015240	pc	X14d	15.3883	2.26185	-2.76626	-4.38183	5e-05	0.00821147	chr3:95160419-95174374	+	0	Sema6c	sema domain, transmembrane domain (TM), and cytoplasmic domain, (semaphorin) 6C	20360	ENSMUSG00000038777	NM_001272024	Mm.23662
XLOC_011385	pc	X14d	12.298	57.9094	2.23537	4.36173	5e-05	0.00821147	chr18:67390704-67402837	+	0	Tubb6	tubulin, beta 6 class V	67951	ENSMUSG00000001473	NM_026473	Mm.181860
XLOC_011625	pc	X14d	35.7387	7.588	-2.2357	-4.33659	5e-05	0.00821147	chr18:60572944-60592034	-	0	Myoz3	myozenin 3	170947	ENSMUSG00000049173	NM_133363	Mm.159257
XLOC_016976	pc	X14d	28.0781	6.048	-2.21492	-4.31653	5e-05	0.00821147	chr4:140906359-140957902	+	0	Padi2	peptidyl arginine deiminase, type II	18600	ENSMUSG00000028927	NM_008812	Mm.2296
XLOC_022624	pc	X14d	149.693	31.3106	-2.25729	-4.29764	5e-05	0.00821147	chr7:80094846-80115350	-	0	Idh2	isocitrate dehydrogenase 2 (NADP+), mitochondrial	269951	ENSMUSG00000030541	NM_173011	Mm.246432 Mm.290925
XLOC_007310	pc	X14d	40.4174	182.403	2.17408	4.2812	5e-05	0.00821147	chr14:21676563-21714576	-	0	Dupd1	dual specificity phosphatase and pro isomerase domain containing 1	435391	ENSMUSG00000063821	NM_001013826	Mm.295860
XLOC_016509	pc	X14d	2.82123	14.8663	2.39765	4.27275	5e-05	0.00821147	chr4:66827568-66847234	+	0	Tlr4	toll-like receptor 4	21898	ENSMUSG00000039005	NM_021297	Mm.38049
XLOC_024978	pc	X14d	3.92841	19.9138	2.34175	4.26343	5e-05	0.00821147	chr9:65460936-65488470	+	0	Spg21	spastic paraplegia 21 homolog (human)	27965	ENSMUSG00000032388	NM_138584	Mm.272475
XLOC_023726	pc	X14d	16.5085	83.2678	2.33455	4.25929	5e-05	0.00821147	chr8:110721471-110741491	+	0	Mtss1l	metastasis suppressor 1-like	244654	ENSMUSG00000033763	NM_198625	Mm.490385
XLOC_002625	pc	X14d	85.5966	441.818	2.36783	4.24499	5e-05	0.00821147	chr10:107492859-107494729	-	0	Myf6	myogenic factor 6	17878	ENSMUSG00000035923	NM_008657	Mm.11
XLOC_025503	pc	X14d	1.79909	10.4181	2.53375	4.22133	5e-05	0.00821147	chr9:40292915-40456388	-	0	Gramd1b	GRAM domain containing 1B	235283	ENSMUSG00000040111	NM_172768	Mm.138434
XLOC_016818	pc	X14d	15.022	2.1008	-2.83807	-4.19804	5e-05	0.00821147	chr4:123201422-123222412	+	0	Nt5c1a	5'-nucleotidase, cytosolic IA	230718	ENSMUSG00000054958	NM_001085502	Mm.354635
XLOC_024814	pc	X14d	60.8743	13.3278	-2.1914	-4.168	5e-05	0.00821147	chr9:44396860-44403106	+	0	Slc37a4	solute carrier family 37 (glucose-6-phosphate transporter), member 4	14385	ENSMUSG00000032114	NM_001293630	Mm.30087 Mm.486672
XLOC_023171	pc	X14d	5.18402	22.8717	2.14142	4.14933	5e-05	0.00821147	chr7:143688761-143756983	-	0	Osbpl5	oxysterol binding protein-like 5	79196	ENSMUSG00000037606	NM_001199227	Mm.21199
XLOC_009754	pc	X14d	1.89735	0.392242	-2.27417	-4.14257	5e-05	0.00821147	chr17:7532817-7552272	+	147511	Gm9992	predicted gene 9992	667055	ENSMUSG00000056133	NM_001142539	Mm.327371
XLOC_000152	pc	X14d	20.5708	4.6944	-2.13159	-4.10162	5e-05	0.00821147	chr1:59482039-59487980	+	0	Fzd7	frizzled homolog 7 (Drosophila)	14369	ENSMUSG00000041075	NM_008057	Mm.297906
XLOC_013557	pc	X14d	122.674	556.526	2.18162	4.03152	5e-05	0.00821147	chr2:155276363-155278073	+	0	Map1lc3a	microtubule-associated protein 1 light chain 3 alpha	66734	ENSMUSG00000027602	NM_025735	Mm.196239
XLOC_010876	pc	X14d	525.288	81.2267	-2.69308	-3.97599	5e-05	0.00821147	chr17:48419227-48432728	-	0	Apobec2	apolipoprotein B mRNA editing enzyme, catalytic polypeptide 2	11811	ENSMUSG00000040694	NM_009694	Mm.281793
XLOC_019532	pc	X14d	44.0428	10.8113	-2.02636	-3.91918	5e-05	0.00821147	chr6:34476307-34505610	+	0	Bpgm	2,3-bisphosphoglycerate mutase	12183	ENSMUSG00000038871	NM_007563	Mm.282863
XLOC_000041	pc	X14d	2.17809	28.9638	3.73312	3.35396	5e-05	0.00821147	chr1:20669795-20684822	+	0	Mir133b	microRNA 133b	723817	ENSMUSG00000065480	NR_029902
XLOC_009189	pc	X14d	16.0125	0.239039	-6.06581	-2.83942	5e-05	0.00821147	chr16:86011370-86167764	+	110244	Adamts5	a disintegrin-like and metallopeptidase (reprolysin type) with thrombospondin type 1 motif, 5 (aggrecanase-2)	23794	ENSMUSG00000022894	NM_011782	Mm.112933 Mm.437478
XLOC_002242	pc	X14d	0	5.61314	Inf	NA	5e-05	0.00821147	chr10:21402513-21410756	-	5927	Aldh8a1	aldehyde dehydrogenase 8 family, member A1	237320	ENSMUSG00000037542	NM_178713	Mm.90181
XLOC_002901	pc	X14d	0	1.48367	Inf	NA	5e-05	0.00821147	chr11:43929499-43973051	+	0	Gm12153	predicted gene 12153	102638460	ENSMUSG00000087172	XR_388595	Mm.338774
XLOC_002902	pc	X14d	0	2.87246	Inf	NA	5e-05	0.00821147	chr11:43929499-43973051	+	0	Gm12153	predicted gene 12153	102638460	ENSMUSG00000087172	XR_388595	Mm.338774
XLOC_002905	pc	X14d	0	1.56366	Inf	NA	5e-05	0.00821147	chr11:43979438-43982034	+	0	Gm12153	predicted gene 12153	102638460	ENSMUSG00000087172	XR_388595	Mm.338774
XLOC_002906	pc	X14d	0	1.28226	Inf	NA	5e-05	0.00821147	chr11:43982128-43984043	+	0	Gm12153	predicted gene 12153	102638460	ENSMUSG00000087172	XR_388595	Mm.338774
XLOC_002909	pc	X14d	0	1.78937	Inf	NA	5e-05	0.00821147	chr11:43987747-43989187	+	0	Gm12153	predicted gene 12153	102638460	ENSMUSG00000087172	XR_388595	Mm.338774
XLOC_002910	pc	X14d	0	2.12865	Inf	NA	5e-05	0.00821147	chr11:43990489-43992232	+	0	Gm12153	predicted gene 12153	102638460	ENSMUSG00000087172	XR_388595	Mm.338774
XLOC_002912	pc	X14d	0	1.52072	Inf	NA	5e-05	0.00821147	chr11:43999386-44000738	+	0	Gm12153	predicted gene 12153	102638460	ENSMUSG00000087172	XR_388595	Mm.338774
XLOC_002917	pc	X14d	0	1.33361	Inf	NA	5e-05	0.00821147	chr11:44048119-44051556	+	0	Gm12153	predicted gene 12153	102638460	ENSMUSG00000087172	XR_388595	Mm.338774
XLOC_002919	pc	X14d	0	1.21777	Inf	NA	5e-05	0.00821147	chr11:44062059-44064842	+	0	Gm12153	predicted gene 12153	102638460	ENSMUSG00000087172	XR_388595	Mm.338774
XLOC_002920	pc	X14d	0	1.41432	Inf	NA	5e-05	0.00821147	chr11:44064982-44068253	+	0	Gm12153	predicted gene 12153	102638460	ENSMUSG00000087172	XR_388595	Mm.338774
XLOC_002923	pc	X14d	0	1.59859	Inf	NA	5e-05	0.00821147	chr11:44074211-44075745	+	0	Gm12153	predicted gene 12153	102638460	ENSMUSG00000087172	XR_388595	Mm.338774
XLOC_002924	pc	X14d	0	0.967844	Inf	NA	5e-05	0.00821147	chr11:44083208-44086522	+	0	Gm12153	predicted gene 12153	102638460	ENSMUSG00000087172	XR_388595	Mm.338774
XLOC_002928	pc	X14d	0	1.05797	Inf	NA	5e-05	0.00821147	chr11:44098602-44099909	+	0	Gm12153	predicted gene 12153	102638460	ENSMUSG00000087172	XR_388595	Mm.338774
XLOC_002929	pc	X14d	0	1.15409	Inf	NA	5e-05	0.00821147	chr11:44100310-44104125	+	0	Gm12153	predicted gene 12153	102638460	ENSMUSG00000087172	XR_388595	Mm.338774
XLOC_002934	pc	X14d	0	0.922343	Inf	NA	5e-05	0.00821147	chr11:44134676-44136843	+	0	Gm12153	predicted gene 12153	102638460	ENSMUSG00000087172	XR_388595	Mm.338774
XLOC_003773	pc	X14d	2.34541	0	-Inf	NA	5e-05	0.00821147	chr11:5900822-5949599	-	0	Gck	glucokinase	103988	ENSMUSG00000041798	NM_001287386	Mm.220358
XLOC_005878	pc	X14d	0	0.918027	Inf	NA	5e-05	0.00821147	chr13:35395392-35405797	+	102114	Gm22674	NA	NA	ENSMUSG00000077601	NA
XLOC_005911	pc	X14d	0	3.16622	Inf	NA	5e-05	0.00821147	chr13:45099887-45121085	+	18664	Gm9817	NA	NA	ENSMUSG00000047061	NA
XLOC_006811	pc	X14d	0	9.68736	Inf	NA	5e-05	0.00821147	chr14:20210372-20221609	+	10259	Gm24912	NA	NA	ENSMUSG00000087916	NA
XLOC_007922	pc	X14d	5.24613	0	-Inf	NA	5e-05	0.00821147	chr15:61866374-61906854	+	78535	Myc	myelocytomatosis oncogene	17869	ENSMUSG00000022346	NM_001177352	Mm.2444
XLOC_009357	pc	X14d	1.05187	0	-Inf	NA	5e-05	0.00821147	chr16:18191043-18194668	-	23500	Gm7873	uncharacterized LOC102638083	102638083	ENSMUSG00000090777	XM_006522809
XLOC_009805	pc	X14d	0	7.7863	Inf	NA	5e-05	0.00821147	chr17:10069537-10074455	+	132014	Qk	quaking	19317	ENSMUSG00000062078	NM_001159516	Mm.130694 Mm.384135 Mm.393248
XLOC_010244	pc	X14d	2.93049	0	-Inf	NA	5e-05	0.00821147	chr17:46428941-46431771	+	0	Crip3	cysteine-rich protein 3	114570	ENSMUSG00000023968	NM_053250	Mm.25168
XLOC_010653	pc	X14d	0	1.44009	Inf	NA	5e-05	0.00821147	chr17:31839535-31841504	-	2742	Sik1	salt inducible kinase 1	17691	ENSMUSG00000024042	NM_010831	Mm.290941
XLOC_010835	pc	X14d	0	6.46927	Inf	NA	5e-05	0.00821147	chr17:45600966-45602102	-	0	Gm7325	predicted gene 7325	653016	ENSMUSG00000079471	NM_001177468	Mm.45676
XLOC_011284	pc	X14d	0	1.08435	Inf	NA	5e-05	0.00821147	chr18:47232553-47234384	+	1212	Sema6a	sema domain, transmembrane domain (TM), and cytoplasmic domain, (semaphorin) 6A	20358	ENSMUSG00000019647	NM_018744	Mm.40909
XLOC_011318	pc	X14d	0	1.04607	Inf	NA	5e-05	0.00821147	chr18:57415899-57418103	+	0	4930511M06Rik	RIKEN cDNA 4930511M06 gene	75084	ENSMUSG00000086607	NR_015494	Mm.243841
XLOC_011322	pc	X14d	0	1.19446	Inf	NA	5e-05	0.00821147	chr18:57430592-57432512	+	0	4930511M06Rik	RIKEN cDNA 4930511M06 gene	75084	ENSMUSG00000086607	NR_015494	Mm.243841
XLOC_011323	pc	X14d	0	0.986248	Inf	NA	5e-05	0.00821147	chr18:57435238-57437080	+	0	4930511M06Rik	RIKEN cDNA 4930511M06 gene	75084	ENSMUSG00000086607	NR_015494	Mm.243841
XLOC_013354	pc	X14d	0	2.60514	Inf	NA	5e-05	0.00821147	chr2:127338638-127357651	+	0	Astl	astacin-like metalloendopeptidase (M12 family)	215095	ENSMUSG00000050468	NM_001291003	Mm.31313 Mm.58214
XLOC_013774	pc	X14d	0	3.48355	Inf	NA	5e-05	0.00821147	chr2:3408984-3422648	-	0	Meig1	meiosis expressed gene 1	104362	ENSMUSG00000026650	NM_008579	Mm.2688
XLOC_013889	pc	X14d	0	2.22277	Inf	NA	5e-05	0.00821147	chr2:27061635-27072161	-	0	Tmem8c	transmembrane protein 8C	66139	ENSMUSG00000009214	NM_001159602	Mm.330087
XLOC_014626	pc	X14d	0	6.5198	Inf	NA	5e-05	0.00821147	chr2:155941024-155945364	-	0	Gdf5	growth differentiation factor 5	14563	ENSMUSG00000038259	NM_008109	Mm.4744
XLOC_014661	pc	X14d	0	3.35463	Inf	NA	5e-05	0.00821147	chr2:160606238-160620014	-	0	Gm14221	NA	NA	ENSMUSG00000078956	NA
XLOC_014682	pc	X14d	0	1.95192	Inf	NA	5e-05	0.00821147	chr2:164235928-164238341	-	0	Svs2	seminal vesicle secretory protein 2	53878	ENSMUSG00000040132	NM_017390	Mm.99395
XLOC_014684	pc	X14d	0	12.8062	Inf	NA	5e-05	0.00821147	chr2:164275955-164278307	-	0	Svs4	seminal vesicle secretory protein 4	20941	ENSMUSG00000016998	NM_009300	Mm.1286
XLOC_014815	pc	X14d	1.95769	0	-Inf	NA	5e-05	0.00821147	chr2:181139992-181141611	-	4700	Kcnq2	potassium voltage-gated channel, subfamily Q, member 2	16536	ENSMUSG00000016346	NM_001003824	Mm.40615 Mm.440175
XLOC_014966	pc	X14d	0	1.0903	Inf	NA	5e-05	0.00821147	chr3:41192900-41199525	+	109853	Pgrmc2	progesterone receptor membrane component 2	70804	ENSMUSG00000049940	NM_027558	Mm.40321
XLOC_014967	pc	X14d	0	0.983228	Inf	NA	5e-05	0.00821147	chr3:41199820-41204664	+	116773	Pgrmc2	progesterone receptor membrane component 2	70804	ENSMUSG00000049940	NM_027558	Mm.40321
XLOC_014968	pc	X14d	0	1.18154	Inf	NA	5e-05	0.00821147	chr3:41204749-41206412	+	121702	Pgrmc2	progesterone receptor membrane component 2	70804	ENSMUSG00000049940	NM_027558	Mm.40321
XLOC_014975	pc	X14d	0	2.39439	Inf	NA	5e-05	0.00821147	chr3:41239414-41247024	+	156367	Pgrmc2	progesterone receptor membrane component 2	70804	ENSMUSG00000049940	NM_027558	Mm.40321
XLOC_015159	pc	X14d	0	1.25519	Inf	NA	5e-05	0.00821147	chr3:89675815-89677476	+	8053	Kcnn3	potassium intermediate/small conductance calcium-activated channel, subfamily N, member 3	140493	ENSMUSG00000000794	NM_080466	Mm.120250
XLOC_015987	pc	X14d	0	2.26603	Inf	NA	5e-05	0.00821147	chr3:100993528-101029495	-	0	Cd101	CD101 antigen	630146	ENSMUSG00000086564	NM_001099332	Mm.190915
XLOC_016283	pc	X14d	0	8.26754	Inf	NA	5e-05	0.00821147	chr4:10250202-10263761	+	175052	Gm11814	NA	NA	ENSMUSG00000084215	NA
XLOC_016485	pc	X14d	0	1.8946	Inf	NA	5e-05	0.00821147	chr4:59260258-59266474	+	0	Gm12596	NA	NA	ENSMUSG00000086952	NA
XLOC_017133	pc	X14d	0	1.98754	Inf	NA	5e-05	0.00821147	chr4:10250202-10263761	-	175052	Gm11814	NA	NA	ENSMUSG00000084215	NA
XLOC_017721	pc	X14d	1.12662	0	-Inf	NA	5e-05	0.00821147	chr4:135369576-135398227	-	0	Ncmap	noncompact myelin associated protein	230822	ENSMUSG00000043924	NM_001168498	Mm.35548
XLOC_018439	pc	X14d	0.955181	0	-Inf	NA	5e-05	0.00821147	chr5:116109933-116113120	+	10492	C330018A13Rik	NA	NA	ENSMUSG00000086655	NA
XLOC_019727	pc	X14d	0	5.23304	Inf	NA	5e-05	0.00821147	chr6:67157934-67159589	+	0	A430010J10Rik	NA	NA	ENSMUSG00000097603	NA
XLOC_019857	pc	X14d	0	6.17603	Inf	NA	5e-05	0.00821147	chr6:91647754-91651185	+	32880	Slc6a6	solute carrier family 6 (neurotransmitter transporter, taurine), member 6	21366	ENSMUSG00000030096	NM_009320	Mm.395650
XLOC_019860	pc	X14d	0	2.40065	Inf	NA	5e-05	0.00821147	chr6:91664852-91666142	+	17923	Slc6a6	solute carrier family 6 (neurotransmitter transporter, taurine), member 6	21366	ENSMUSG00000030096	NM_009320	Mm.395650
XLOC_020873	pc	X14d	0	1.48152	Inf	NA	5e-05	0.00821147	chr6:145999575-146000913	-	34351	Sspn	sarcospan	16651	ENSMUSG00000030255	NM_010656	Mm.49689
XLOC_020874	pc	X14d	0	2.785	Inf	NA	5e-05	0.00821147	chr6:146001663-146006360	-	36439	Sspn	sarcospan	16651	ENSMUSG00000030255	NM_010656	Mm.49689
XLOC_021506	pc	X14d	0	1.41637	Inf	NA	5e-05	0.00821147	chr7:90982177-90985093	+	105611	Dlg2	discs, large homolog 2 (Drosophila)	23859	ENSMUSG00000052572	NM_001243046	Mm.147213 Mm.257035
XLOC_021508	pc	X14d	0	1.2655	Inf	NA	5e-05	0.00821147	chr7:90997329-91002883	+	87821	Dlg2	discs, large homolog 2 (Drosophila)	23859	ENSMUSG00000052572	NM_001243046	Mm.147213 Mm.257035
XLOC_021509	pc	X14d	0	1.26015	Inf	NA	5e-05	0.00821147	chr7:91003171-91005273	+	85431	Dlg2	discs, large homolog 2 (Drosophila)	23859	ENSMUSG00000052572	NM_001243046	Mm.147213 Mm.257035
XLOC_021517	pc	X14d	0	2.47148	Inf	NA	5e-05	0.00821147	chr7:91057130-91058125	+	32579	Dlg2	discs, large homolog 2 (Drosophila)	23859	ENSMUSG00000052572	NM_001243046	Mm.147213 Mm.257035
XLOC_022504	pc	X14d	0	2.99901	Inf	NA	5e-05	0.00821147	chr7:46345433-46351354	-	25118	Myod1	myogenic differentiation 1	17927	ENSMUSG00000009471	NM_010866	Mm.1526
XLOC_023607	pc	X14d	1.52471	0	-Inf	NA	5e-05	0.00821147	chr8:91808420-91810004	+	880	D230002A01Rik	NA	NA	ENSMUSG00000046413	NA
XLOC_024001	pc	X14d	0	11.113	Inf	NA	5e-05	0.00821147	chr8:26814590-26828541	-	0	2310008N11Rik	RIKEN cDNA 2310008N11 gene	72316	ENSMUSG00000100335	NR_045904	Mm.490534
XLOC_026183	pc	X14d	0	0.927941	Inf	NA	5e-05	0.00821147	chrX:68508333-68511137	+	4201	Gm6806	NA	NA	ENSMUSG00000082794	NA
XLOC_026421	pc	X14d	0	1.0667	Inf	NA	5e-05	0.00821147	chrX:139800807-139811388	+	0	Cldn2	claudin 2	12738	ENSMUSG00000047230	NM_016675	Mm.117068
XLOC_026910	pc	X14d	0	2.3348	Inf	NA	5e-05	0.00821147	chrX:100402221-100445298	-	0	Awat2	acyl-CoA wax alcohol acyltransferase 2	245532	ENSMUSG00000031220	NM_001290395	Mm.118171
XLOC_004974	pc	X14d	0.365036	19.8824	5.76731	6.48362	0.0001	0.0148542	chr12:79029162-79089670	+	0	Plekhh1	pleckstrin homology domain containing, family H (with MyTH4 domain) member 1	211945	ENSMUSG00000060716	NM_181073	Mm.478321
XLOC_023417	pc	X14d	1.72947	22.723	3.71575	5.68795	0.0001	0.0148542	chr8:56294551-56321046	+	0	Hpgd	hydroxyprostaglandin dehydrogenase 15 (NAD)	15446	ENSMUSG00000031613	NM_008278	Mm.18832
XLOC_003915	pc	X14d	0.33654	5.23562	3.95951	5.60047	0.0001	0.0148542	chr11:48904573-48927172	-	0	Gm12185	predicted gene 12185	620913	ENSMUSG00000048852	NM_001045540	Mm.452174
XLOC_006346	pc	X14d	1.59381	17.4011	3.44862	5.47101	0.0001	0.0148542	chr13:32842091-32851185	-	0	Serpinb1a	serine (or cysteine) peptidase inhibitor, clade B, member 1a	66222	ENSMUSG00000044734	NM_025429	Mm.20144
XLOC_023761	pc	X14d	44.2129	5.08474	-3.12022	-5.01033	0.0001	0.0148542	chr8:119659432-119688401	+	0	Wfdc1	WAP four-disulfide core domain 1	67866	ENSMUSG00000023336	NM_023395	Mm.87599
XLOC_001079	pc	X14d	4.62095	40.2417	3.12243	4.96713	0.0001	0.0148542	chr1:91411482-91413222	-	0	Hes6	hairy and enhancer of split 6	55927	ENSMUSG00000067071	NM_019479	Mm.280029
XLOC_023332	pc	X14d	3.17476	22.4265	2.82049	4.93186	0.0001	0.0148542	chr8:26977335-26981462	+	0	Zfp703	zinc finger protein 703	353310	ENSMUSG00000085795	NM_001101502	Mm.212469
XLOC_006049	pc	X14d	6.59647	1.13299	-2.54156	-4.41603	0.0001	0.0148542	chr13:74009418-74062285	+	0	Tppp	tubulin polymerization promoting protein	72948	ENSMUSG00000021573	NM_182839	Mm.39752
XLOC_004459	pc	X14d	12.3304	58.183	2.23838	4.27671	0.0001	0.0148542	chr11:100368855-100397790	-	0	Jup	junction plakoglobin	16480	ENSMUSG00000001552	NM_010593	Mm.299774
XLOC_011959	pc	X14d	1.80445	8.14244	2.17391	4.18707	0.0001	0.0148542	chr19:16955998-17224223	+	0	Prune2	prune homolog 2 (Drosophila)	353211	ENSMUSG00000039126	NM_181348	Mm.257354 Mm.489758
XLOC_023376	pc	X14d	15.2672	3.61585	-2.07803	-4.0299	0.0001	0.0148542	chr8:40862366-40922303	+	0	Slc7a2	solute carrier family 7 (cationic amino acid transporter, y+ system), member 2	11988	ENSMUSG00000031596	NM_001044740	Mm.4676
XLOC_017944	pc	X14d	46.6983	10.8583	-2.10457	-3.95333	0.0001	0.0148542	chr5:8893711-8959333	+	0	Abcb4	ATP-binding cassette, sub-family B (MDR/TAP), member 4	18670	ENSMUSG00000042476	NM_008830	Mm.297825
XLOC_007844	pc	X14d	0	0.917997	Inf	NA	0.0001	0.0148542	chr15:36381267-36383229	+	72310	Rpl7a-ps3	NA	NA	ENSMUSG00000068579	NA
XLOC_021518	pc	X14d	0	0.952802	Inf	NA	0.0001	0.0148542	chr7:91060868-91062149	+	28555	Dlg2	discs, large homolog 2 (Drosophila)	23859	ENSMUSG00000052572	NM_001243046	Mm.147213 Mm.257035
XLOC_007294	pc	X14d	0.759391	20.7461	4.77185	6.67227	0.00015	0.02056	chr14:20140057-20181782	-	0	Kcnk5	potassium channel, subfamily K, member 5	16529	ENSMUSG00000023243	NM_021542	Mm.68998
XLOC_001510	pc	X14d	4.50099	0.141347	-4.99292	-4.84371	0.00015	0.02056	chr1:191434141-191454644	-	37099	Ppp2r5a	protein phosphatase 2, regulatory subunit B', alpha	226849	ENSMUSG00000026626	NM_144880	Mm.205569
XLOC_004070	pc	X14d	10.0739	1.18173	-3.09165	-4.80602	0.00015	0.02056	chr11:67235020-67237591	-	0	Gm12300	predicted gene 12300	102633540	ENSMUSG00000085348	XR_388766	Mm.485211
XLOC_014107	pc	X14d	0.490999	3.81906	2.95943	4.68501	0.00015	0.02056	chr2:77009894-77173601	-	0	Ccdc141	coiled-coil domain containing 141	545428	ENSMUSG00000044033	NM_001025576	Mm.26579
XLOC_010383	pc	X14d	0.47191	3.76522	2.99615	4.60197	0.00015	0.02056	chr17:84511873-84622373	+	0	Plekhh2	pleckstrin homology domain containing, family H (with MyTH4 domain) member 2	213556	ENSMUSG00000040852	NM_177606	Mm.215159
XLOC_022729	pc	X14d	23.2384	2.36779	-3.29489	-4.58106	0.00015	0.02056	chr7:99621421-99629353	-	0	Gm4980	predicted gene 4980	100503386	ENSMUSG00000096606	NM_001195529	Mm.180719
XLOC_006641	pc	X14d	847.786	114.904	-2.88327	-4.49915	0.00015	0.02056	chr13:91853386-91876885	-	0	Ckmt2	creatine kinase, mitochondrial 2	76722	ENSMUSG00000021622	NM_198415	Mm.316438
XLOC_005304	pc	X14d	7.50633	1.16968	-2.68199	-4.41723	0.00015	0.02056	chr12:17172099-17176888	-	0	Kcnf1	potassium voltage-gated channel, subfamily F, member 1	382571	ENSMUSG00000051726	NM_201531	Mm.40173
XLOC_011406	pc	X14d	96.8582	22.0543	-2.13482	-4.19036	0.00015	0.02056	chr18:74779211-74806210	+	0	Acaa2	acetyl-Coenzyme A acyltransferase 2 (mitochondrial 3-oxoacyl-Coenzyme A thiolase)	52538	ENSMUSG00000036880	NM_177470	Mm.245724
XLOC_018772	pc	X14d	40.3075	8.92766	-2.17469	-3.94817	0.00015	0.02056	chr5:24528938-24541069	-	0	Asb10	ankyrin repeat and SOCS box-containing 10	117590	ENSMUSG00000038204	NM_080444	Mm.207071
XLOC_000100	pc	X14d	13.973	3.39052	-2.04306	-3.84759	0.00015	0.02056	chr1:40681595-40769560	+	0	Slc9a2	solute carrier family 9 (sodium/hydrogen exchanger), member 2	226999	ENSMUSG00000026062	NM_001033289	Mm.256414
XLOC_018554	pc	X14d	5.96441	23.3244	1.96739	3.72381	0.00015	0.02056	chr5:134099688-134144823	+	0	Gatsl2	GATS protein-like 2	80909	ENSMUSG00000015944	NM_030719	Mm.45218 Mm.426767
XLOC_019587	pc	X14d	46.1251	10.1985	-2.17719	-3.71033	0.00015	0.02056	chr6:42286486-42324640	+	0	Clcn1	chloride channel 1	12723	ENSMUSG00000029862	NM_013491	Mm.386757
XLOC_016088	pc	X14d	23.1068	6.05774	-1.93147	-3.62147	0.00015	0.02056	chr3:121201860-121263316	-	0	Tmem56	transmembrane protein 56	99887	ENSMUSG00000028132	NM_178936	Mm.26088
XLOC_001073	pc	X14d	4.3457	0.191871	-4.50138	-2.68735	0.00015	0.02056	chr1:89942043-90014783	-	0	Asb18	ankyrin repeat and SOCS box-containing 18	208372	ENSMUSG00000067081	NM_139152	Mm.215164
XLOC_024291	pc	X14d	16.9289	1.42979	-3.56561	-5.25406	0.0002	0.0255764	chr8:93166071-93197804	-	0	Ces1d	carboxylesterase 1D	104158	ENSMUSG00000056973	NM_053200	Mm.292803
XLOC_024870	pc	X14d	10.9951	2.14622	-2.35699	-4.44782	0.0002	0.0255764	chr9:51765351-51875885	+	0	Arhgap20	Rho GTPase activating protein 20	244867	ENSMUSG00000053199	NM_175535	Mm.400352 Mm.443529
XLOC_010355	pc	X14d	2.12697	13.1304	2.62604	4.37771	0.0002	0.0255764	chr17:72879241-72941947	+	0	Lbh	limb-bud and heart	77889	ENSMUSG00000024063	NM_029999	Mm.154109
XLOC_012476	pc	X14d	309.698	49.2105	-2.65382	-4.33272	0.0002	0.0255764	chr19:36731730-36736604	-	0	Ppp1r3c	protein phosphatase 1, regulatory (inhibitor) subunit 3C	53412	ENSMUSG00000067279	NM_016854	Mm.24724
XLOC_004557	pc	X14d	11.7016	2.64569	-2.14498	-4.1015	0.0002	0.0255764	chr11:107207695-107470797	-	0	Pitpnc1	phosphatidylinositol transfer protein, cytoplasmic 1	71795	ENSMUSG00000040430	NM_145823	Mm.397413 Mm.476186
XLOC_018267	pc	X14d	2.8975	13.0469	2.17082	4.04727	0.0002	0.0255764	chr5:88565050-88651398	+	0	Rufy3	RUN and FYVE domain containing 3	52822	ENSMUSG00000029291	NM_001289774	Mm.270469
XLOC_023583	pc	X14d	120.847	25.2795	-2.25714	-4.02697	0.0002	0.0255764	chr8:85492616-85529573	+	0	Gpt2	glutamic pyruvate transaminase (alanine aminotransferase) 2	108682	ENSMUSG00000031700	NM_173866	Mm.200423
XLOC_000466	pc	X14d	24.8146	143.461	2.53139	4	0.0002	0.0255764	chr1:134193396-134235431	+	0	Mybph	myosin binding protein H	53311	ENSMUSG00000042451	NM_016749	Mm.379067
XLOC_010364	pc	X14d	8.72691	2.04128	-2.09599	-3.9432	0.0002	0.0255764	chr17:75435681-75529274	+	0	Rasgrp3	RAS, guanyl releasing protein 3	240168	ENSMUSG00000071042	NM_001166493	Mm.329203
XLOC_009947	pc	X14d	118.828	29.1852	-2.02556	-3.92929	0.0002	0.0255764	chr17:24736596-24742868	+	0	Msrb1	methionine sulfoxide reductase B1	27361	ENSMUSG00000075705	NM_013759	Mm.28212
XLOC_022644	pc	X14d	134.145	24.3602	-2.46119	-3.79365	0.0002	0.0255764	chr7:81523549-81567023	-	0	Fsd2	fibronectin type III and SPRY domain containing 2	244091	ENSMUSG00000038663	NM_172904	Mm.38773
XLOC_002907	pc	X14d	0	1.48737	Inf	NA	0.0002	0.0255764	chr11:43985079-43986378	+	0	Gm12153	predicted gene 12153	102638460	ENSMUSG00000087172	XR_388595	Mm.338774
XLOC_002926	pc	X14d	0	1.15127	Inf	NA	0.0002	0.0255764	chr11:44089692-44090922	+	0	Gm12153	predicted gene 12153	102638460	ENSMUSG00000087172	XR_388595	Mm.338774
XLOC_002933	pc	X14d	0	0.891708	Inf	NA	0.0002	0.0255764	chr11:44132355-44134258	+	0	Gm12153	predicted gene 12153	102638460	ENSMUSG00000087172	XR_388595	Mm.338774
XLOC_005912	pc	X14d	0	1.23494	Inf	NA	0.0002	0.0255764	chr13:45128962-45130200	+	47739	Gm9817	NA	NA	ENSMUSG00000047061	NA
XLOC_009694	pc	X14d	0	1.266	Inf	NA	0.0002	0.0255764	chr16:92558381-92559649	-	17137	Clic6	chloride intracellular channel 6	209195	ENSMUSG00000022949	NM_172469	Mm.44747
XLOC_016524	pc	X14d	0	0.94303	Inf	NA	0.0002	0.0255764	chr4:66928779-66930367	+	0	Tlr4	toll-like receptor 4	21898	ENSMUSG00000039005	NM_021297	Mm.38049
XLOC_018182	pc	X14d	0	2.67787	Inf	NA	0.0002	0.0255764	chr5:64069102-64070062	+	22872	Pgm1	phosphoglucomutase 1	66681	ENSMUSG00000029171	NM_025700	Mm.2325
XLOC_021515	pc	X14d	0	1.72735	Inf	NA	0.0002	0.0255764	chr7:91045381-91046704	+	44000	Dlg2	discs, large homolog 2 (Drosophila)	23859	ENSMUSG00000052572	NM_001243046	Mm.147213 Mm.257035
XLOC_006932	pc	X14d	2.67965	28.0731	3.38907	4.94511	0.00025	0.0310562	chr14:47373859-47386167	+	0	Lgals3	lectin, galactose binding, soluble 3	16854	ENSMUSG00000050335	NM_001145953	Mm.248615
XLOC_016649	pc	X14d	14.6915	129.27	3.13733	4.06117	0.00025	0.0310562	chr4:95524398-95926950	+	0	Fggy	FGGY carbohydrate kinase domain containing	75578	ENSMUSG00000028573	NM_001113412	Mm.276098
XLOC_017847	pc	X14d	2.50674	11.9952	2.25857	3.95195	0.00025	0.0310562	chr4:149896263-149955006	-	0	Spsb1	splA/ryanodine receptor domain and SOCS box containing 1	74646	ENSMUSG00000039911	NM_029035	Mm.30
XLOC_007051	pc	X14d	48.7684	12.6722	-1.94427	-3.81458	0.00025	0.0310562	chr14:59625280-59632008	+	0	Shisa2	shisa family member 2	219134	ENSMUSG00000044461	NM_145463	Mm.275409
XLOC_003625	pc	X14d	17.9407	2.89435	-2.63193	-3.47646	0.00025	0.0310562	chr11:110399026-110523396	+	0	Map2k6	mitogen-activated protein kinase kinase 6	26399	ENSMUSG00000020623	NM_011943	Mm.14487
XLOC_000293	pc	X14d	0.71536	48.0087	6.06848	8.0671	0.0003	0.0355496	chr1:87190596-87200070	+	0	Chrnd	cholinergic receptor, nicotinic, delta polypeptide	11447	ENSMUSG00000026251	NM_021600	Mm.2811
XLOC_002313	pc	X14d	861.096	33.8561	-4.66869	-5.86816	0.0003	0.0355496	chr10:40287457-40302188	-	0	Amd1	S-adenosylmethionine decarboxylase 1	11702	ENSMUSG00000075232	NM_009665	Mm.253533
XLOC_005317	pc	X14d	2.31799	27.8428	3.58636	5.34831	0.0003	0.0355496	chr12:25093798-25096092	-	0	Id2	inhibitor of DNA binding 2	15902	ENSMUSG00000020644	NM_010496	Mm.34871
XLOC_020690	pc	X14d	1213.59	153.567	-2.98235	-4.25982	0.0003	0.0355496	chr6:124808940-124814296	-	0	Tpi1	triosephosphate isomerase 1	21991	ENSMUSG00000023456	NM_009415	Mm.4222 Mm.439915
XLOC_006065	pc	X14d	17.5238	82.2018	2.22986	4.03628	0.0003	0.0355496	chr13:80883421-80896043	+	0	Arrdc3	arrestin domain containing 3	105171	ENSMUSG00000074794	NM_001042591	Mm.423137
XLOC_017314	pc	X14d	46.6017	190.307	2.02987	3.95894	0.0003	0.0355496	chr4:57943372-57956431	-	0	Txn1	thioredoxin 1	22166	ENSMUSG00000028367	NM_011660	Mm.260618
XLOC_008384	pc	X14d	73.735	18.517	-1.9935	-3.64516	0.0003	0.0355496	chr15:58775613-58823823	-	0	Tmem65	transmembrane protein 65	74868	ENSMUSG00000062373	NM_175212	Mm.293754
XLOC_008062	pc	X14d	5.39561	21.0442	1.96356	3.57995	0.0003	0.0355496	chr15:82147229-82205375	+	0	Srebf2	sterol regulatory element binding factor 2	20788	ENSMUSG00000022463	NM_033218	Mm.38016
XLOC_014418	pc	X14d	8.9081	30.9255	1.79561	3.55026	0.0003	0.0355496	chr2:120088884-120154575	-	0	Ehd4	EH-domain containing 4	98878	ENSMUSG00000027293	NM_133838	Mm.132226
XLOC_010900	pc	X14d	75.7018	9.10694	-3.05529	-4.56826	0.00035	0.0397901	chr17:56079640-56109931	-	0	Plin4	perilipin 4	57435	ENSMUSG00000002831	NM_020568	Mm.12966
XLOC_010963	pc	X14d	116.73	1439.12	3.62394	4.35233	0.00035	0.0397901	chr17:70973946-71002533	-	0	Myl12a	myosin, light chain 12A, regulatory, non-sarcomeric	67268	ENSMUSG00000024048	NM_026064	Mm.489605
XLOC_023537	pc	X14d	10.3613	2.3234	-2.15689	-4.04041	0.00035	0.0397901	chr8:82841524-83091870	+	0	Rnf150	ring finger protein 150	330812	ENSMUSG00000047747	NM_177378	Mm.491438
XLOC_016986	pc	X14d	84.58	487.18	2.52607	3.87693	0.00035	0.0397901	chr4:141420778-141425310	+	0	Hspb7	heat shock protein family, member 7 (cardiovascular)	29818	ENSMUSG00000006221	NM_013868	Mm.46181
XLOC_026497	pc	X14d	5.5156	1.30585	-2.07853	-3.71151	0.00035	0.0397901	chrX:159627263-159975983	+	0	Sh3kbp1	SH3-domain kinase binding protein 1	58194	ENSMUSG00000040990	NM_001135727	Mm.286495
XLOC_009252	pc	X14d	279.987	67.1416	-2.06008	-3.65114	0.00035	0.0397901	chr16:96200469-96228933	+	0	Sh3bgr	SH3-binding domain glutamic acid-rich protein	50795	ENSMUSG00000040666	NM_015825	Mm.28638
XLOC_026833	pc	X14d	11.9798	1.18426	-3.33854	-4.65931	0.0004	0.0438517	chrX:73670339-73673050	-	98	Slc6a8	solute carrier family 6 (neurotransmitter transporter, creatine), member 8	102857	ENSMUSG00000019558	NM_001142809	Mm.274553
XLOC_001390	pc	X14d	18.4426	3.5872	-2.36212	-4.02891	0.0004	0.0438517	chr1:171173263-171196268	-	0	Pcp4l1	Purkinje cell protein 4-like 1	66425	ENSMUSG00000038370	NM_025557	Mm.482117
XLOC_016814	pc	X14d	3.60918	17.142	2.24779	3.95885	0.0004	0.0438517	chr4:123016596-123055002	+	0	Trit1	tRNA isopentenyltransferase 1	66966	ENSMUSG00000028653	NM_025873	Mm.235030
XLOC_015988	pc	X14d	3.95162	15.1497	1.93877	3.76011	0.0004	0.0438517	chr3:101040010-101110166	-	0	Ptgfrn	prostaglandin F2 receptor negative regulator	19221	ENSMUSG00000027864	NM_011197	Mm.24807
XLOC_023492	pc	X14d	29.5655	7.46764	-1.98519	-3.68501	0.0004	0.0438517	chr8:71568834-71587764	+	0	Slc27a1	solute carrier family 27 (fatty acid transporter), member 1	26457	ENSMUSG00000031808	NM_011977	Mm.38165
XLOC_023447	pc	X14d	164.01	31.4343	-2.38337	-3.33755	0.0004	0.0438517	chr8:68880530-68906932	+	0	Lpl	lipoprotein lipase	16956	ENSMUSG00000015568	NM_008509	Mm.1514
XLOC_004545	pc	X14d	2.70906	0	-Inf	NA	0.0004	0.0438517	chr11:106300260-106301896	-	0	Gh	growth hormone	14599	ENSMUSG00000020713	NM_008117	Mm.343934
XLOC_007896	pc	X14d	1.09477	6.64345	2.6013	4.1595	0.00045	0.0476735	chr15:57912198-57970068	+	0	Tbc1d31	TBC1 domain family, member 31	210544	ENSMUSG00000022364	NM_001081396	Mm.390835
XLOC_018009	pc	X14d	14.1107	1.98665	-2.82838	-3.95648	0.00045	0.0476735	chr5:25755327-25850688	+	0	Actr3b	ARP3 actin-related protein 3B	242894	ENSMUSG00000056367	NM_001004365	Mm.150319
XLOC_003100	pc	X14d	18.7253	4.74442	-1.98068	-3.80276	0.00045	0.0476735	chr11:61022144-61073368	+	0	Kcnj12	potassium inwardly-rectifying channel, subfamily J, member 12	16515	ENSMUSG00000042529	NM_001267593	Mm.4970
XLOC_008943	pc	X14d	16.8077	4.19794	-2.00137	-3.79019	0.00045	0.0476735	chr16:31422296-31458901	+	0	Bdh1	3-hydroxybutyrate dehydrogenase, type 1	71911	ENSMUSG00000046598	NM_001122683	Mm.293470
XLOC_012841	pc	X14d	62.5249	17.023	-1.87695	-3.65212	0.00045	0.0476735	chr2:32095544-32110820	+	0	Ppapdc3	phosphatidic acid phosphatase type 2 domain containing 3	227721	ENSMUSG00000051373	NM_145521	Mm.257236
XLOC_010654	pc	X14d	7.35017	26.2306	1.8354	3.62246	0.00045	0.0476735	chr17:31843669-31855792	-	0	Sik1	salt inducible kinase 1	17691	ENSMUSG00000024042	NM_010831	Mm.290941
XLOC_008938	pc	X14d	3.25063	0	-Inf	NA	0.00045	0.0476735	chr16:29979449-29981499	+	17141	Gm1968	NA	NA	ENSMUSG00000075286	NA
XLOC_024216	pc	X14d	0	1.47372	Inf	NA	0.00045	0.0476735	chr8:78798444-78799825	-	5038	Lsm6	LSM6 homolog, U6 small nuclear RNA associated (S. cerevisiae)	78651	ENSMUSG00000031683	NM_001191004	Mm.28694
